# Supplementary material for: Population structure and emergence of resistance to new and repurposed drugs in XDR-TB: insights from a 10-year genomic study in the Western Cape, South Africa review
Source: Front Cell Infect Microbiol. 2025 Sep 4;15:1638577. doi: 10.3389/fcimb.2025.1638577 (PMC12443792; doi:10.3389/fcimb.2025.1638577)
Supplement: Supplementary file 2 [file Table1.xlsx]

## Sheet: Supplementary Document I
Table I : List of the sequences submited to the European Nulceotide Archive (ENA)
Sample_ID	Status	accession number	Authors	ENA links
14507	Newly submited	PRJEB82658	Ngom et al., 2025	https://www.ebi.ac.uk/ena/browser/view/PRJEB82658
11182	Newly submited	PRJEB82658	Ngom et al., 2025	https://www.ebi.ac.uk/ena/browser/view/PRJEB82658
29025	Newly submited	PRJEB82658	Ngom et al., 2025	https://www.ebi.ac.uk/ena/browser/view/PRJEB82658
31638	Newly submited	PRJEB82658	Ngom et al., 2025	https://www.ebi.ac.uk/ena/browser/view/PRJEB82658
43668	Newly submited	PRJEB82658	Ngom et al., 2025	https://www.ebi.ac.uk/ena/browser/view/PRJEB82658
33816	Newly submited	PRJEB82658	Ngom et al., 2025	https://www.ebi.ac.uk/ena/browser/view/PRJEB82658
18958	Newly submited	PRJEB82658	Ngom et al., 2025	https://www.ebi.ac.uk/ena/browser/view/PRJEB82658
36443	Newly submited	PRJEB82658	Ngom et al., 2025	https://www.ebi.ac.uk/ena/browser/view/PRJEB82658
26367	Newly submited	PRJEB82658	Ngom et al., 2025	https://www.ebi.ac.uk/ena/browser/view/PRJEB82658
42549	Newly submited	PRJEB82658	Ngom et al., 2025	https://www.ebi.ac.uk/ena/browser/view/PRJEB82658
42661	Newly submited	PRJEB82658	Ngom et al., 2025	https://www.ebi.ac.uk/ena/browser/view/PRJEB82658
12345	Newly submited	PRJEB82658	Ngom et al., 2025	https://www.ebi.ac.uk/ena/browser/view/PRJEB82658
29059	Newly submited	PRJEB82658	Ngom et al., 2025	https://www.ebi.ac.uk/ena/browser/view/PRJEB82658
14196	Newly submited	PRJEB82658	Ngom et al., 2025	https://www.ebi.ac.uk/ena/browser/view/PRJEB82658
42523	Newly submited	PRJEB82658	Ngom et al., 2025	https://www.ebi.ac.uk/ena/browser/view/PRJEB82658
14359	Newly submited	PRJEB82658	Ngom et al., 2025	https://www.ebi.ac.uk/ena/browser/view/PRJEB82658
26775	Newly submited	PRJEB82658	Ngom et al., 2025	https://www.ebi.ac.uk/ena/browser/view/PRJEB82658
27937	Newly submited	PRJEB82658	Ngom et al., 2025	https://www.ebi.ac.uk/ena/browser/view/PRJEB82658
42395	Newly submited	PRJEB82658	Ngom et al., 2025	https://www.ebi.ac.uk/ena/browser/view/PRJEB82658
18720	Newly submited	PRJEB82658	Ngom et al., 2025	https://www.ebi.ac.uk/ena/browser/view/PRJEB82658
26756	Newly submited	PRJEB82658	Ngom et al., 2025	https://www.ebi.ac.uk/ena/browser/view/PRJEB82658
42476	Newly submited	PRJEB82658	Ngom et al., 2025	https://www.ebi.ac.uk/ena/browser/view/PRJEB82658
15043	Newly submited	PRJEB82658	Ngom et al., 2025	https://www.ebi.ac.uk/ena/browser/view/PRJEB82658
22868	Newly submited	PRJEB82658	Ngom et al., 2025	https://www.ebi.ac.uk/ena/browser/view/PRJEB82658
44673	Newly submited	PRJEB82658	Ngom et al., 2025	https://www.ebi.ac.uk/ena/browser/view/PRJEB82658
45986	Newly submited	PRJEB82658	Ngom et al., 2025	https://www.ebi.ac.uk/ena/browser/view/PRJEB82658
15633	Newly submited	PRJEB82658	Ngom et al., 2025	https://www.ebi.ac.uk/ena/browser/view/PRJEB82658
19543	Newly submited	PRJEB82658	Ngom et al., 2025	https://www.ebi.ac.uk/ena/browser/view/PRJEB82658
20861	Newly submited	PRJEB82658	Ngom et al., 2025	https://www.ebi.ac.uk/ena/browser/view/PRJEB82658
28339	Newly submited	PRJEB82658	Ngom et al., 2025	https://www.ebi.ac.uk/ena/browser/view/PRJEB82658
32535	Newly submited	PRJEB82658	Ngom et al., 2025	https://www.ebi.ac.uk/ena/browser/view/PRJEB82658
10215	Newly submited	PRJEB82658	Ngom et al., 2025	https://www.ebi.ac.uk/ena/browser/view/PRJEB82658
10461	Newly submited	PRJEB82658	Ngom et al., 2025	https://www.ebi.ac.uk/ena/browser/view/PRJEB82658
14347	Newly submited	PRJEB82658	Ngom et al., 2025	https://www.ebi.ac.uk/ena/browser/view/PRJEB82658
14435	Newly submited	PRJEB82658	Ngom et al., 2025	https://www.ebi.ac.uk/ena/browser/view/PRJEB82658
18891	Newly submited	PRJEB82658	Ngom et al., 2025	https://www.ebi.ac.uk/ena/browser/view/PRJEB82658
29529	Newly submited	PRJEB82658	Ngom et al., 2025	https://www.ebi.ac.uk/ena/browser/view/PRJEB82658
29564	Newly submited	PRJEB82658	Ngom et al., 2025	https://www.ebi.ac.uk/ena/browser/view/PRJEB82658
43264	Newly submited	PRJEB82658	Ngom et al., 2025	https://www.ebi.ac.uk/ena/browser/view/PRJEB82658
9221	Newly submited	PRJEB82658	Ngom et al., 2025	https://www.ebi.ac.uk/ena/browser/view/PRJEB82658
9680	Newly submited	PRJEB82658	Ngom et al., 2025	https://www.ebi.ac.uk/ena/browser/view/PRJEB82658
11587	Newly submited	PRJEB82658	Ngom et al., 2025	https://www.ebi.ac.uk/ena/browser/view/PRJEB82658
11705	Newly submited	PRJEB82658	Ngom et al., 2025	https://www.ebi.ac.uk/ena/browser/view/PRJEB82658
17986	Newly submited	PRJEB82658	Ngom et al., 2025	https://www.ebi.ac.uk/ena/browser/view/PRJEB82658
21304	Newly submited	PRJEB82658	Ngom et al., 2025	https://www.ebi.ac.uk/ena/browser/view/PRJEB82658
40832	Newly submited	PRJEB82658	Ngom et al., 2025	https://www.ebi.ac.uk/ena/browser/view/PRJEB82658
43989	Newly submited	PRJEB82658	Ngom et al., 2025	https://www.ebi.ac.uk/ena/browser/view/PRJEB82658
45778	Newly submited	PRJEB82658	Ngom et al., 2025	https://www.ebi.ac.uk/ena/browser/view/PRJEB82658
14760	Newly submited	PRJEB82658	Ngom et al., 2025	https://www.ebi.ac.uk/ena/browser/view/PRJEB82658
27653	Newly submited	PRJEB82658	Ngom et al., 2025	https://www.ebi.ac.uk/ena/browser/view/PRJEB82658
27682	Newly submited	PRJEB82658	Ngom et al., 2025	https://www.ebi.ac.uk/ena/browser/view/PRJEB82658
27912	Newly submited	PRJEB82658	Ngom et al., 2025	https://www.ebi.ac.uk/ena/browser/view/PRJEB82658
35750	Newly submited	PRJEB82658	Ngom et al., 2025	https://www.ebi.ac.uk/ena/browser/view/PRJEB82658
36681	Newly submited	PRJEB82658	Ngom et al., 2025	https://www.ebi.ac.uk/ena/browser/view/PRJEB82658
13921	Newly submited	PRJEB82658	Ngom et al., 2025	https://www.ebi.ac.uk/ena/browser/view/PRJEB82658
19628	Newly submited	PRJEB82658	Ngom et al., 2025	https://www.ebi.ac.uk/ena/browser/view/PRJEB82658
21698	Newly submited	PRJEB82658	Ngom et al., 2025	https://www.ebi.ac.uk/ena/browser/view/PRJEB82658
27377	Newly submited	PRJEB82658	Ngom et al., 2025	https://www.ebi.ac.uk/ena/browser/view/PRJEB82658
28032	Newly submited	PRJEB82658	Ngom et al., 2025	https://www.ebi.ac.uk/ena/browser/view/PRJEB82658
28375	Newly submited	PRJEB82658	Ngom et al., 2025	https://www.ebi.ac.uk/ena/browser/view/PRJEB82658
29894	Newly submited	PRJEB82658	Ngom et al., 2025	https://www.ebi.ac.uk/ena/browser/view/PRJEB82658
30108	Newly submited	PRJEB82658	Ngom et al., 2025	https://www.ebi.ac.uk/ena/browser/view/PRJEB82658
41127	Newly submited	PRJEB82658	Ngom et al., 2025	https://www.ebi.ac.uk/ena/browser/view/PRJEB82658
44937	Newly submited	PRJEB82658	Ngom et al., 2025	https://www.ebi.ac.uk/ena/browser/view/PRJEB82658
14326	Newly submited	PRJEB82658	Ngom et al., 2025	https://www.ebi.ac.uk/ena/browser/view/PRJEB82658
17176	Newly submited	PRJEB82658	Ngom et al., 2025	https://www.ebi.ac.uk/ena/browser/view/PRJEB82658
28170	Newly submited	PRJEB82658	Ngom et al., 2025	https://www.ebi.ac.uk/ena/browser/view/PRJEB82658
12248	Newly submited	PRJEB82658	Ngom et al., 2025	https://www.ebi.ac.uk/ena/browser/view/PRJEB82658
15487	Newly submited	PRJEB82658	Ngom et al., 2025	https://www.ebi.ac.uk/ena/browser/view/PRJEB82658
18778	Newly submited	PRJEB82658	Ngom et al., 2025	https://www.ebi.ac.uk/ena/browser/view/PRJEB82658
26776	Newly submited	PRJEB82658	Ngom et al., 2025	https://www.ebi.ac.uk/ena/browser/view/PRJEB82658
42419	Newly submited	PRJEB82658	Ngom et al., 2025	https://www.ebi.ac.uk/ena/browser/view/PRJEB82658
42712	Newly submited	PRJEB82658	Ngom et al., 2025	https://www.ebi.ac.uk/ena/browser/view/PRJEB82658
45243	Newly submited	PRJEB82658	Ngom et al., 2025	https://www.ebi.ac.uk/ena/browser/view/PRJEB82658
13281	Newly submited	PRJEB82658	Ngom et al., 2025	https://www.ebi.ac.uk/ena/browser/view/PRJEB82658
13806	Newly submited	PRJEB82658	Ngom et al., 2025	https://www.ebi.ac.uk/ena/browser/view/PRJEB82658
15692	Newly submited	PRJEB82658	Ngom et al., 2025	https://www.ebi.ac.uk/ena/browser/view/PRJEB82658
28825	Newly submited	PRJEB82658	Ngom et al., 2025	https://www.ebi.ac.uk/ena/browser/view/PRJEB82658
30215	Newly submited	PRJEB82658	Ngom et al., 2025	https://www.ebi.ac.uk/ena/browser/view/PRJEB82658
38926	Newly submited	PRJEB82658	Ngom et al., 2025	https://www.ebi.ac.uk/ena/browser/view/PRJEB82658
39223	Newly submited	PRJEB82658	Ngom et al., 2025	https://www.ebi.ac.uk/ena/browser/view/PRJEB82658
42262	Newly submited	PRJEB82658	Ngom et al., 2025	https://www.ebi.ac.uk/ena/browser/view/PRJEB82658
10078	Newly submited	PRJEB82658	Ngom et al., 2025	https://www.ebi.ac.uk/ena/browser/view/PRJEB82658
13313	Newly submited	PRJEB82658	Ngom et al., 2025	https://www.ebi.ac.uk/ena/browser/view/PRJEB82658
13342	Newly submited	PRJEB82658	Ngom et al., 2025	https://www.ebi.ac.uk/ena/browser/view/PRJEB82658
14630	Newly submited	PRJEB82658	Ngom et al., 2025	https://www.ebi.ac.uk/ena/browser/view/PRJEB82658
15336	Newly submited	PRJEB82658	Ngom et al., 2025	https://www.ebi.ac.uk/ena/browser/view/PRJEB82658
18040	Newly submited	PRJEB82658	Ngom et al., 2025	https://www.ebi.ac.uk/ena/browser/view/PRJEB82658
20675	Newly submited	PRJEB82658	Ngom et al., 2025	https://www.ebi.ac.uk/ena/browser/view/PRJEB82658
21075	Newly submited	PRJEB82658	Ngom et al., 2025	https://www.ebi.ac.uk/ena/browser/view/PRJEB82658
21403	Newly submited	PRJEB82658	Ngom et al., 2025	https://www.ebi.ac.uk/ena/browser/view/PRJEB82658
26869	Newly submited	PRJEB82658	Ngom et al., 2025	https://www.ebi.ac.uk/ena/browser/view/PRJEB82658
28088	Newly submited	PRJEB82658	Ngom et al., 2025	https://www.ebi.ac.uk/ena/browser/view/PRJEB82658
28172	Newly submited	PRJEB82658	Ngom et al., 2025	https://www.ebi.ac.uk/ena/browser/view/PRJEB82658
29487	Newly submited	PRJEB82658	Ngom et al., 2025	https://www.ebi.ac.uk/ena/browser/view/PRJEB82658
30924	Newly submited	PRJEB82658	Ngom et al., 2025	https://www.ebi.ac.uk/ena/browser/view/PRJEB82658
33669	Newly submited	PRJEB82658	Ngom et al., 2025	https://www.ebi.ac.uk/ena/browser/view/PRJEB82658
37366	Newly submited	PRJEB82658	Ngom et al., 2025	https://www.ebi.ac.uk/ena/browser/view/PRJEB82658
42513	Newly submited	PRJEB82658	Ngom et al., 2025	https://www.ebi.ac.uk/ena/browser/view/PRJEB82658
10951	Newly submited	PRJEB82658	Ngom et al., 2025	https://www.ebi.ac.uk/ena/browser/view/PRJEB82658
12520	Newly submited	PRJEB82658	Ngom et al., 2025	https://www.ebi.ac.uk/ena/browser/view/PRJEB82658
12540	Newly submited	PRJEB82658	Ngom et al., 2025	https://www.ebi.ac.uk/ena/browser/view/PRJEB82658
13667	Newly submited	PRJEB82658	Ngom et al., 2025	https://www.ebi.ac.uk/ena/browser/view/PRJEB82658
14683	Newly submited	PRJEB82658	Ngom et al., 2025	https://www.ebi.ac.uk/ena/browser/view/PRJEB82658
15245	Newly submited	PRJEB82658	Ngom et al., 2025	https://www.ebi.ac.uk/ena/browser/view/PRJEB82658
18085	Newly submited	PRJEB82658	Ngom et al., 2025	https://www.ebi.ac.uk/ena/browser/view/PRJEB82658
19323	Newly submited	PRJEB82658	Ngom et al., 2025	https://www.ebi.ac.uk/ena/browser/view/PRJEB82658
22918	Newly submited	PRJEB82658	Ngom et al., 2025	https://www.ebi.ac.uk/ena/browser/view/PRJEB82658
31084	Newly submited	PRJEB82658	Ngom et al., 2025	https://www.ebi.ac.uk/ena/browser/view/PRJEB82658
32280	Newly submited	PRJEB82658	Ngom et al., 2025	https://www.ebi.ac.uk/ena/browser/view/PRJEB82658
36018	Newly submited	PRJEB82658	Ngom et al., 2025	https://www.ebi.ac.uk/ena/browser/view/PRJEB82658
40855	Newly submited	PRJEB82658	Ngom et al., 2025	https://www.ebi.ac.uk/ena/browser/view/PRJEB82658
42758	Newly submited	PRJEB82658	Ngom et al., 2025	https://www.ebi.ac.uk/ena/browser/view/PRJEB82658
44174	Newly submited	PRJEB82658	Ngom et al., 2025	https://www.ebi.ac.uk/ena/browser/view/PRJEB82658
45578	Newly submited	PRJEB82658	Ngom et al., 2025	https://www.ebi.ac.uk/ena/browser/view/PRJEB82658
45588	Newly submited	PRJEB82658	Ngom et al., 2025	https://www.ebi.ac.uk/ena/browser/view/PRJEB82658
11022	Newly submited	PRJEB82658	Ngom et al., 2025	https://www.ebi.ac.uk/ena/browser/view/PRJEB82658
13033	Newly submited	PRJEB82658	Ngom et al., 2025	https://www.ebi.ac.uk/ena/browser/view/PRJEB82658
21373	Newly submited	PRJEB82658	Ngom et al., 2025	https://www.ebi.ac.uk/ena/browser/view/PRJEB82658
21670	Newly submited	PRJEB82658	Ngom et al., 2025	https://www.ebi.ac.uk/ena/browser/view/PRJEB82658
30106	Newly submited	PRJEB82658	Ngom et al., 2025	https://www.ebi.ac.uk/ena/browser/view/PRJEB82658
30390	Newly submited	PRJEB82658	Ngom et al., 2025	https://www.ebi.ac.uk/ena/browser/view/PRJEB82658
35046	Newly submited	PRJEB82658	Ngom et al., 2025	https://www.ebi.ac.uk/ena/browser/view/PRJEB82658
35981	Newly submited	PRJEB82658	Ngom et al., 2025	https://www.ebi.ac.uk/ena/browser/view/PRJEB82658
44675	Newly submited	PRJEB82658	Ngom et al., 2025	https://www.ebi.ac.uk/ena/browser/view/PRJEB82658
8765	Newly submited	PRJEB82658	Ngom et al., 2025	https://www.ebi.ac.uk/ena/browser/view/PRJEB82658
9794	Newly submited	PRJEB82658	Ngom et al., 2025	https://www.ebi.ac.uk/ena/browser/view/PRJEB82658
23053	Newly submited	PRJEB82658	Ngom et al., 2025	https://www.ebi.ac.uk/ena/browser/view/PRJEB82658
32211	Newly submited	PRJEB82658	Ngom et al., 2025	https://www.ebi.ac.uk/ena/browser/view/PRJEB82658
42555	Newly submited	PRJEB82658	Ngom et al., 2025	https://www.ebi.ac.uk/ena/browser/view/PRJEB82658
42700	Newly submited	PRJEB82658	Ngom et al., 2025	https://www.ebi.ac.uk/ena/browser/view/PRJEB82658
44617	Newly submited	PRJEB82658	Ngom et al., 2025	https://www.ebi.ac.uk/ena/browser/view/PRJEB82658
9763	Newly submited	PRJEB82658	Ngom et al., 2025	https://www.ebi.ac.uk/ena/browser/view/PRJEB82658
11303	Newly submited	PRJEB82658	Ngom et al., 2025	https://www.ebi.ac.uk/ena/browser/view/PRJEB82658
16138	Newly submited	PRJEB82658	Ngom et al., 2025	https://www.ebi.ac.uk/ena/browser/view/PRJEB82658
17304	Newly submited	PRJEB82658	Ngom et al., 2025	https://www.ebi.ac.uk/ena/browser/view/PRJEB82658
20564	Newly submited	PRJEB82658	Ngom et al., 2025	https://www.ebi.ac.uk/ena/browser/view/PRJEB82658
23879	Newly submited	PRJEB82658	Ngom et al., 2025	https://www.ebi.ac.uk/ena/browser/view/PRJEB82658
29206	Newly submited	PRJEB82658	Ngom et al., 2025	https://www.ebi.ac.uk/ena/browser/view/PRJEB82658
31753	Newly submited	PRJEB82658	Ngom et al., 2025	https://www.ebi.ac.uk/ena/browser/view/PRJEB82658
33585	Newly submited	PRJEB82658	Ngom et al., 2025	https://www.ebi.ac.uk/ena/browser/view/PRJEB82658
36783	Newly submited	PRJEB82658	Ngom et al., 2025	https://www.ebi.ac.uk/ena/browser/view/PRJEB82658
39565	Newly submited	PRJEB82658	Ngom et al., 2025	https://www.ebi.ac.uk/ena/browser/view/PRJEB82658
39598	Newly submited	PRJEB82658	Ngom et al., 2025	https://www.ebi.ac.uk/ena/browser/view/PRJEB82658
39951	Newly submited	PRJEB82658	Ngom et al., 2025	https://www.ebi.ac.uk/ena/browser/view/PRJEB82658
45756	Newly submited	PRJEB82658	Ngom et al., 2025	https://www.ebi.ac.uk/ena/browser/view/PRJEB82658
8493	Newly submited	PRJEB82658	Ngom et al., 2025	https://www.ebi.ac.uk/ena/browser/view/PRJEB82658
17247	Newly submited	PRJEB82658	Ngom et al., 2025	https://www.ebi.ac.uk/ena/browser/view/PRJEB82658
18536	Newly submited	PRJEB82658	Ngom et al., 2025	https://www.ebi.ac.uk/ena/browser/view/PRJEB82658
19042	Newly submited	PRJEB82658	Ngom et al., 2025	https://www.ebi.ac.uk/ena/browser/view/PRJEB82658
23594	Newly submited	PRJEB82658	Ngom et al., 2025	https://www.ebi.ac.uk/ena/browser/view/PRJEB82658
32208	Newly submited	PRJEB82658	Ngom et al., 2025	https://www.ebi.ac.uk/ena/browser/view/PRJEB82658
39886	Newly submited	PRJEB82658	Ngom et al., 2025	https://www.ebi.ac.uk/ena/browser/view/PRJEB82658
40034	Newly submited	PRJEB82658	Ngom et al., 2025	https://www.ebi.ac.uk/ena/browser/view/PRJEB82658
42404	Newly submited	PRJEB82658	Ngom et al., 2025	https://www.ebi.ac.uk/ena/browser/view/PRJEB82658
9261	Newly submited	PRJEB82658	Ngom et al., 2025	https://www.ebi.ac.uk/ena/browser/view/PRJEB82658
10127	Newly submited	PRJEB82658	Ngom et al., 2025	https://www.ebi.ac.uk/ena/browser/view/PRJEB82658
10675	Newly submited	PRJEB82658	Ngom et al., 2025	https://www.ebi.ac.uk/ena/browser/view/PRJEB82658
16869	Newly submited	PRJEB82658	Ngom et al., 2025	https://www.ebi.ac.uk/ena/browser/view/PRJEB82658
18921	Newly submited	PRJEB82658	Ngom et al., 2025	https://www.ebi.ac.uk/ena/browser/view/PRJEB82658
19096	Newly submited	PRJEB82658	Ngom et al., 2025	https://www.ebi.ac.uk/ena/browser/view/PRJEB82658
27555	Newly submited	PRJEB82658	Ngom et al., 2025	https://www.ebi.ac.uk/ena/browser/view/PRJEB82658
29874	Newly submited	PRJEB82658	Ngom et al., 2025	https://www.ebi.ac.uk/ena/browser/view/PRJEB82658
29885	Newly submited	PRJEB82658	Ngom et al., 2025	https://www.ebi.ac.uk/ena/browser/view/PRJEB82658
35839	Newly submited	PRJEB82658	Ngom et al., 2025	https://www.ebi.ac.uk/ena/browser/view/PRJEB82658
42703	Newly submited	PRJEB82658	Ngom et al., 2025	https://www.ebi.ac.uk/ena/browser/view/PRJEB82658
42755	Newly submited	PRJEB82658	Ngom et al., 2025	https://www.ebi.ac.uk/ena/browser/view/PRJEB82658
11444	Newly submited	PRJEB82658	Ngom et al., 2025	https://www.ebi.ac.uk/ena/browser/view/PRJEB82658
18505	Newly submited	PRJEB82658	Ngom et al., 2025	https://www.ebi.ac.uk/ena/browser/view/PRJEB82658
20311	Newly submited	PRJEB82658	Ngom et al., 2025	https://www.ebi.ac.uk/ena/browser/view/PRJEB82658
27272	Newly submited	PRJEB82658	Ngom et al., 2025	https://www.ebi.ac.uk/ena/browser/view/PRJEB82658
27603	Newly submited	PRJEB82658	Ngom et al., 2025	https://www.ebi.ac.uk/ena/browser/view/PRJEB82658
30918	Newly submited	PRJEB82658	Ngom et al., 2025	https://www.ebi.ac.uk/ena/browser/view/PRJEB82658
40650	Newly submited	PRJEB82658	Ngom et al., 2025	https://www.ebi.ac.uk/ena/browser/view/PRJEB82658
44373	Newly submited	PRJEB82658	Ngom et al., 2025	https://www.ebi.ac.uk/ena/browser/view/PRJEB82658
46859	Newly submited	PRJEB82658	Ngom et al., 2025	https://www.ebi.ac.uk/ena/browser/view/PRJEB82658
12193	Newly submited	PRJEB82658	Ngom et al., 2025	https://www.ebi.ac.uk/ena/browser/view/PRJEB82658
14672	Newly submited	PRJEB82658	Ngom et al., 2025	https://www.ebi.ac.uk/ena/browser/view/PRJEB82658
19545	Newly submited	PRJEB82658	Ngom et al., 2025	https://www.ebi.ac.uk/ena/browser/view/PRJEB82658
21678	Newly submited	PRJEB82658	Ngom et al., 2025	https://www.ebi.ac.uk/ena/browser/view/PRJEB82658
22009	Newly submited	PRJEB82658	Ngom et al., 2025	https://www.ebi.ac.uk/ena/browser/view/PRJEB82658
22434	Newly submited	PRJEB82658	Ngom et al., 2025	https://www.ebi.ac.uk/ena/browser/view/PRJEB82658
28851	Newly submited	PRJEB82658	Ngom et al., 2025	https://www.ebi.ac.uk/ena/browser/view/PRJEB82658
28957	Newly submited	PRJEB82658	Ngom et al., 2025	https://www.ebi.ac.uk/ena/browser/view/PRJEB82658
29807	Newly submited	PRJEB82658	Ngom et al., 2025	https://www.ebi.ac.uk/ena/browser/view/PRJEB82658
31413	Newly submited	PRJEB82658	Ngom et al., 2025	https://www.ebi.ac.uk/ena/browser/view/PRJEB82658
32364	Newly submited	PRJEB82658	Ngom et al., 2025	https://www.ebi.ac.uk/ena/browser/view/PRJEB82658
39652	Newly submited	PRJEB82658	Ngom et al., 2025	https://www.ebi.ac.uk/ena/browser/view/PRJEB82658
40847	Newly submited	PRJEB82658	Ngom et al., 2025	https://www.ebi.ac.uk/ena/browser/view/PRJEB82658
42482	Newly submited	PRJEB82658	Ngom et al., 2025	https://www.ebi.ac.uk/ena/browser/view/PRJEB82658
44503	Newly submited	PRJEB82658	Ngom et al., 2025	https://www.ebi.ac.uk/ena/browser/view/PRJEB82658
45769	Newly submited	PRJEB82658	Ngom et al., 2025	https://www.ebi.ac.uk/ena/browser/view/PRJEB82658
9599	Newly submited	PRJEB82658	Ngom et al., 2025	https://www.ebi.ac.uk/ena/browser/view/PRJEB82658
22917	Newly submited	PRJEB82658	Ngom et al., 2025	https://www.ebi.ac.uk/ena/browser/view/PRJEB82658
26791	Newly submited	PRJEB82658	Ngom et al., 2025	https://www.ebi.ac.uk/ena/browser/view/PRJEB82658
26792	Newly submited	PRJEB82658	Ngom et al., 2025	https://www.ebi.ac.uk/ena/browser/view/PRJEB82658
27217	Newly submited	PRJEB82658	Ngom et al., 2025	https://www.ebi.ac.uk/ena/browser/view/PRJEB82658
28408	Newly submited	PRJEB82658	Ngom et al., 2025	https://www.ebi.ac.uk/ena/browser/view/PRJEB82658
39642	Newly submited	PRJEB82658	Ngom et al., 2025	https://www.ebi.ac.uk/ena/browser/view/PRJEB82658
44631	Newly submited	PRJEB82658	Ngom et al., 2025	https://www.ebi.ac.uk/ena/browser/view/PRJEB82658
46862	Newly submited	PRJEB82658	Ngom et al., 2025	https://www.ebi.ac.uk/ena/browser/view/PRJEB82658
46888	Newly submited	PRJEB82658	Ngom et al., 2025	https://www.ebi.ac.uk/ena/browser/view/PRJEB82658
9762	Newly submited	PRJEB82658	Ngom et al., 2025	https://www.ebi.ac.uk/ena/browser/view/PRJEB82658
11247	Newly submited	PRJEB82658	Ngom et al., 2025	https://www.ebi.ac.uk/ena/browser/view/PRJEB82658
12698	Newly submited	PRJEB82658	Ngom et al., 2025	https://www.ebi.ac.uk/ena/browser/view/PRJEB82658
19772	Newly submited	PRJEB82658	Ngom et al., 2025	https://www.ebi.ac.uk/ena/browser/view/PRJEB82658
21456	Newly submited	PRJEB82658	Ngom et al., 2025	https://www.ebi.ac.uk/ena/browser/view/PRJEB82658
24428	Newly submited	PRJEB82658	Ngom et al., 2025	https://www.ebi.ac.uk/ena/browser/view/PRJEB82658
27234	Newly submited	PRJEB82658	Ngom et al., 2025	https://www.ebi.ac.uk/ena/browser/view/PRJEB82658
40519	Newly submited	PRJEB82658	Ngom et al., 2025	https://www.ebi.ac.uk/ena/browser/view/PRJEB82658
44403	Newly submited	PRJEB82658	Ngom et al., 2025	https://www.ebi.ac.uk/ena/browser/view/PRJEB82658
14489	Newly submited	PRJEB82658	Ngom et al., 2025	https://www.ebi.ac.uk/ena/browser/view/PRJEB82658
20319	Newly submited	PRJEB82658	Ngom et al., 2025	https://www.ebi.ac.uk/ena/browser/view/PRJEB82658
29012	Newly submited	PRJEB82658	Ngom et al., 2025	https://www.ebi.ac.uk/ena/browser/view/PRJEB82658
33114	Newly submited	PRJEB82658	Ngom et al., 2025	https://www.ebi.ac.uk/ena/browser/view/PRJEB82658
42489	Newly submited	PRJEB82658	Ngom et al., 2025	https://www.ebi.ac.uk/ena/browser/view/PRJEB82658
42552	Newly submited	PRJEB82658	Ngom et al., 2025	https://www.ebi.ac.uk/ena/browser/view/PRJEB82658
43360	Newly submited	PRJEB82658	Ngom et al., 2025	https://www.ebi.ac.uk/ena/browser/view/PRJEB82658
10247	Newly submited	PRJEB82658	Ngom et al., 2025	https://www.ebi.ac.uk/ena/browser/view/PRJEB82658
10971	Newly submited	PRJEB82658	Ngom et al., 2025	https://www.ebi.ac.uk/ena/browser/view/PRJEB82658
13875	Newly submited	PRJEB82658	Ngom et al., 2025	https://www.ebi.ac.uk/ena/browser/view/PRJEB82658
29893	Newly submited	PRJEB82658	Ngom et al., 2025	https://www.ebi.ac.uk/ena/browser/view/PRJEB82658
30276	Newly submited	PRJEB82658	Ngom et al., 2025	https://www.ebi.ac.uk/ena/browser/view/PRJEB82658
33823	Newly submited	PRJEB82658	Ngom et al., 2025	https://www.ebi.ac.uk/ena/browser/view/PRJEB82658
39682	Newly submited	PRJEB82658	Ngom et al., 2025	https://www.ebi.ac.uk/ena/browser/view/PRJEB82658
42418	Newly submited	PRJEB82658	Ngom et al., 2025	https://www.ebi.ac.uk/ena/browser/view/PRJEB82658
9016	Newly submited	PRJEB82658	Ngom et al., 2025	https://www.ebi.ac.uk/ena/browser/view/PRJEB82658
12774	Newly submited	PRJEB82658	Ngom et al., 2025	https://www.ebi.ac.uk/ena/browser/view/PRJEB82658
17825	Newly submited	PRJEB82658	Ngom et al., 2025	https://www.ebi.ac.uk/ena/browser/view/PRJEB82658
20284	Newly submited	PRJEB82658	Ngom et al., 2025	https://www.ebi.ac.uk/ena/browser/view/PRJEB82658
22278	Newly submited	PRJEB82658	Ngom et al., 2025	https://www.ebi.ac.uk/ena/browser/view/PRJEB82658
28435	Newly submited	PRJEB82658	Ngom et al., 2025	https://www.ebi.ac.uk/ena/browser/view/PRJEB82658
44644	Newly submited	PRJEB82658	Ngom et al., 2025	https://www.ebi.ac.uk/ena/browser/view/PRJEB82658
9437	Newly submited	PRJEB82658	Ngom et al., 2025	https://www.ebi.ac.uk/ena/browser/view/PRJEB82658
20132	Newly submited	PRJEB82658	Ngom et al., 2025	https://www.ebi.ac.uk/ena/browser/view/PRJEB82658
21092	Newly submited	PRJEB82658	Ngom et al., 2025	https://www.ebi.ac.uk/ena/browser/view/PRJEB82658
22940	Newly submited	PRJEB82658	Ngom et al., 2025	https://www.ebi.ac.uk/ena/browser/view/PRJEB82658
27960	Newly submited	PRJEB82658	Ngom et al., 2025	https://www.ebi.ac.uk/ena/browser/view/PRJEB82658
29769	Newly submited	PRJEB82658	Ngom et al., 2025	https://www.ebi.ac.uk/ena/browser/view/PRJEB82658
39322	Newly submited	PRJEB82658	Ngom et al., 2025	https://www.ebi.ac.uk/ena/browser/view/PRJEB82658
43868	Newly submited	PRJEB82658	Ngom et al., 2025	https://www.ebi.ac.uk/ena/browser/view/PRJEB82658
44723	Newly submited	PRJEB82658	Ngom et al., 2025	https://www.ebi.ac.uk/ena/browser/view/PRJEB82658
45594	Newly submited	PRJEB82658	Ngom et al., 2025	https://www.ebi.ac.uk/ena/browser/view/PRJEB82658
21247	Newly submited	PRJEB82658	Ngom et al., 2025	https://www.ebi.ac.uk/ena/browser/view/PRJEB82658
31025	Newly submited	PRJEB82658	Ngom et al., 2025	https://www.ebi.ac.uk/ena/browser/view/PRJEB82658
35921	Newly submited	PRJEB82658	Ngom et al., 2025	https://www.ebi.ac.uk/ena/browser/view/PRJEB82658
37156	Newly submited	PRJEB82658	Ngom et al., 2025	https://www.ebi.ac.uk/ena/browser/view/PRJEB82658
38655	Newly submited	PRJEB82658	Ngom et al., 2025	https://www.ebi.ac.uk/ena/browser/view/PRJEB82658
43358	Newly submited	PRJEB82658	Ngom et al., 2025	https://www.ebi.ac.uk/ena/browser/view/PRJEB82658
45761	Newly submited	PRJEB82658	Ngom et al., 2025	https://www.ebi.ac.uk/ena/browser/view/PRJEB82658
9654	Newly submited	PRJEB82658	Ngom et al., 2025	https://www.ebi.ac.uk/ena/browser/view/PRJEB82658
18789	Newly submited	PRJEB82658	Ngom et al., 2025	https://www.ebi.ac.uk/ena/browser/view/PRJEB82658
21125	Newly submited	PRJEB82658	Ngom et al., 2025	https://www.ebi.ac.uk/ena/browser/view/PRJEB82658
33922	Newly submited	PRJEB82658	Ngom et al., 2025	https://www.ebi.ac.uk/ena/browser/view/PRJEB82658
33926	Newly submited	PRJEB82658	Ngom et al., 2025	https://www.ebi.ac.uk/ena/browser/view/PRJEB82658
38721	Newly submited	PRJEB82658	Ngom et al., 2025	https://www.ebi.ac.uk/ena/browser/view/PRJEB82658
40046	Newly submited	PRJEB82658	Ngom et al., 2025	https://www.ebi.ac.uk/ena/browser/view/PRJEB82658
40520	Newly submited	PRJEB82658	Ngom et al., 2025	https://www.ebi.ac.uk/ena/browser/view/PRJEB82658
41160	Newly submited	PRJEB82658	Ngom et al., 2025	https://www.ebi.ac.uk/ena/browser/view/PRJEB82658
43261	Newly submited	PRJEB82658	Ngom et al., 2025	https://www.ebi.ac.uk/ena/browser/view/PRJEB82658
45782	Newly submited	PRJEB82658	Ngom et al., 2025	https://www.ebi.ac.uk/ena/browser/view/PRJEB82658
45987	Newly submited	PRJEB82658	Ngom et al., 2025	https://www.ebi.ac.uk/ena/browser/view/PRJEB82658
14927	Newly submited	PRJEB82658	Ngom et al., 2025	https://www.ebi.ac.uk/ena/browser/view/PRJEB82658
20331	Newly submited	PRJEB82658	Ngom et al., 2025	https://www.ebi.ac.uk/ena/browser/view/PRJEB82658
28195	Newly submited	PRJEB82658	Ngom et al., 2025	https://www.ebi.ac.uk/ena/browser/view/PRJEB82658
30377	Newly submited	PRJEB82658	Ngom et al., 2025	https://www.ebi.ac.uk/ena/browser/view/PRJEB82658
30467	Newly submited	PRJEB82658	Ngom et al., 2025	https://www.ebi.ac.uk/ena/browser/view/PRJEB82658
31026	Newly submited	PRJEB82658	Ngom et al., 2025	https://www.ebi.ac.uk/ena/browser/view/PRJEB82658
36654	Newly submited	PRJEB82658	Ngom et al., 2025	https://www.ebi.ac.uk/ena/browser/view/PRJEB82658
43285	Newly submited	PRJEB82658	Ngom et al., 2025	https://www.ebi.ac.uk/ena/browser/view/PRJEB82658
44022	Newly submited	PRJEB82658	Ngom et al., 2025	https://www.ebi.ac.uk/ena/browser/view/PRJEB82658
44706	Newly submited	PRJEB82658	Ngom et al., 2025	https://www.ebi.ac.uk/ena/browser/view/PRJEB82658
47151	Newly submited	PRJEB82658	Ngom et al., 2025	https://www.ebi.ac.uk/ena/browser/view/PRJEB82658
16597	Newly submited	PRJEB82658	Ngom et al., 2025	https://www.ebi.ac.uk/ena/browser/view/PRJEB82658
27950	Newly submited	PRJEB82658	Ngom et al., 2025	https://www.ebi.ac.uk/ena/browser/view/PRJEB82658
36925	Newly submited	PRJEB82658	Ngom et al., 2025	https://www.ebi.ac.uk/ena/browser/view/PRJEB82658
44899	Newly submited	PRJEB82658	Ngom et al., 2025	https://www.ebi.ac.uk/ena/browser/view/PRJEB82658
45576	Newly submited	PRJEB82658	Ngom et al., 2025	https://www.ebi.ac.uk/ena/browser/view/PRJEB82658
27039	Newly submited	PRJEB82658	Ngom et al., 2025	https://www.ebi.ac.uk/ena/browser/view/PRJEB82658
35052	Newly submited	PRJEB82658	Ngom et al., 2025	https://www.ebi.ac.uk/ena/browser/view/PRJEB82658
38487	Newly submited	PRJEB82658	Ngom et al., 2025	https://www.ebi.ac.uk/ena/browser/view/PRJEB82658
42384	Newly submited	PRJEB82658	Ngom et al., 2025	https://www.ebi.ac.uk/ena/browser/view/PRJEB82658
14780	Newly submited	PRJEB82658	Ngom et al., 2025	https://www.ebi.ac.uk/ena/browser/view/PRJEB82658
15574	Newly submited	PRJEB82658	Ngom et al., 2025	https://www.ebi.ac.uk/ena/browser/view/PRJEB82658
20880	Newly submited	PRJEB82658	Ngom et al., 2025	https://www.ebi.ac.uk/ena/browser/view/PRJEB82658
27321	Newly submited	PRJEB82658	Ngom et al., 2025	https://www.ebi.ac.uk/ena/browser/view/PRJEB82658
31327	Newly submited	PRJEB82658	Ngom et al., 2025	https://www.ebi.ac.uk/ena/browser/view/PRJEB82658
38867	Newly submited	PRJEB82658	Ngom et al., 2025	https://www.ebi.ac.uk/ena/browser/view/PRJEB82658
44640	Newly submited	PRJEB82658	Ngom et al., 2025	https://www.ebi.ac.uk/ena/browser/view/PRJEB82658
17985	Newly submited	PRJEB82658	Ngom et al., 2025	https://www.ebi.ac.uk/ena/browser/view/PRJEB82658
18277	Newly submited	PRJEB82658	Ngom et al., 2025	https://www.ebi.ac.uk/ena/browser/view/PRJEB82658
20073	Newly submited	PRJEB82658	Ngom et al., 2025	https://www.ebi.ac.uk/ena/browser/view/PRJEB82658
25292	Newly submited	PRJEB82658	Ngom et al., 2025	https://www.ebi.ac.uk/ena/browser/view/PRJEB82658
30031	Newly submited	PRJEB82658	Ngom et al., 2025	https://www.ebi.ac.uk/ena/browser/view/PRJEB82658
44728	Newly submited	PRJEB82658	Ngom et al., 2025	https://www.ebi.ac.uk/ena/browser/view/PRJEB82658
19706	Newly submited	PRJEB82658	Ngom et al., 2025	https://www.ebi.ac.uk/ena/browser/view/PRJEB82658
20518	Newly submited	PRJEB82658	Ngom et al., 2025	https://www.ebi.ac.uk/ena/browser/view/PRJEB82658
21321	Newly submited	PRJEB82658	Ngom et al., 2025	https://www.ebi.ac.uk/ena/browser/view/PRJEB82658
22044	Newly submited	PRJEB82658	Ngom et al., 2025	https://www.ebi.ac.uk/ena/browser/view/PRJEB82658
34190	Newly submited	PRJEB82658	Ngom et al., 2025	https://www.ebi.ac.uk/ena/browser/view/PRJEB82658
36440	Newly submited	PRJEB82658	Ngom et al., 2025	https://www.ebi.ac.uk/ena/browser/view/PRJEB82658
45790	Newly submited	PRJEB82658	Ngom et al., 2025	https://www.ebi.ac.uk/ena/browser/view/PRJEB82658
11558	Newly submited	PRJEB82658	Ngom et al., 2025	https://www.ebi.ac.uk/ena/browser/view/PRJEB82658
13418	Newly submited	PRJEB82658	Ngom et al., 2025	https://www.ebi.ac.uk/ena/browser/view/PRJEB82658
21754	Newly submited	PRJEB82658	Ngom et al., 2025	https://www.ebi.ac.uk/ena/browser/view/PRJEB82658
23191	Newly submited	PRJEB82658	Ngom et al., 2025	https://www.ebi.ac.uk/ena/browser/view/PRJEB82658
44720	Newly submited	PRJEB82658	Ngom et al., 2025	https://www.ebi.ac.uk/ena/browser/view/PRJEB82658
45577	Newly submited	PRJEB82658	Ngom et al., 2025	https://www.ebi.ac.uk/ena/browser/view/PRJEB82658
13319	Newly submited	PRJEB82658	Ngom et al., 2025	https://www.ebi.ac.uk/ena/browser/view/PRJEB82658
38307	Newly submited	PRJEB82658	Ngom et al., 2025	https://www.ebi.ac.uk/ena/browser/view/PRJEB82658
42487	Newly submited	PRJEB82658	Ngom et al., 2025	https://www.ebi.ac.uk/ena/browser/view/PRJEB82658
45543	Newly submited	PRJEB82658	Ngom et al., 2025	https://www.ebi.ac.uk/ena/browser/view/PRJEB82658
9948	Newly submited	PRJEB82658	Ngom et al., 2025	https://www.ebi.ac.uk/ena/browser/view/PRJEB82658
20619	Newly submited	PRJEB82658	Ngom et al., 2025	https://www.ebi.ac.uk/ena/browser/view/PRJEB82658
22905	Newly submited	PRJEB82658	Ngom et al., 2025	https://www.ebi.ac.uk/ena/browser/view/PRJEB82658
28665	Newly submited	PRJEB82658	Ngom et al., 2025	https://www.ebi.ac.uk/ena/browser/view/PRJEB82658
30313	Newly submited	PRJEB82658	Ngom et al., 2025	https://www.ebi.ac.uk/ena/browser/view/PRJEB82658
39981	Newly submited	PRJEB82658	Ngom et al., 2025	https://www.ebi.ac.uk/ena/browser/view/PRJEB82658
43009	Newly submited	PRJEB82658	Ngom et al., 2025	https://www.ebi.ac.uk/ena/browser/view/PRJEB82658
9771	Newly submited	PRJEB82658	Ngom et al., 2025	https://www.ebi.ac.uk/ena/browser/view/PRJEB82658
37365	Newly submited	PRJEB82658	Ngom et al., 2025	https://www.ebi.ac.uk/ena/browser/view/PRJEB82658
38521	Newly submited	PRJEB82658	Ngom et al., 2025	https://www.ebi.ac.uk/ena/browser/view/PRJEB82658
46911	Newly submited	PRJEB82658	Ngom et al., 2025	https://www.ebi.ac.uk/ena/browser/view/PRJEB82658
21214	Newly submited	PRJEB82658	Ngom et al., 2025	https://www.ebi.ac.uk/ena/browser/view/PRJEB82658
15284	Newly submited	PRJEB82658	Ngom et al., 2025	https://www.ebi.ac.uk/ena/browser/view/PRJEB82658
28322	Newly submited	PRJEB82658	Ngom et al., 2025	https://www.ebi.ac.uk/ena/browser/view/PRJEB82658
35868	Newly submited	PRJEB82658	Ngom et al., 2025	https://www.ebi.ac.uk/ena/browser/view/PRJEB82658
36851	Newly submited	PRJEB82658	Ngom et al., 2025	https://www.ebi.ac.uk/ena/browser/view/PRJEB82658
37152	Newly submited	PRJEB82658	Ngom et al., 2025	https://www.ebi.ac.uk/ena/browser/view/PRJEB82658
45785	Newly submited	PRJEB82658	Ngom et al., 2025	https://www.ebi.ac.uk/ena/browser/view/PRJEB82658
42477	Newly submited	PRJEB82658	Ngom et al., 2025	https://www.ebi.ac.uk/ena/browser/view/PRJEB82658
29352	Newly submited	PRJEB82658	Ngom et al., 2025	https://www.ebi.ac.uk/ena/browser/view/PRJEB82658
44175	Newly submited	PRJEB82658	Ngom et al., 2025	https://www.ebi.ac.uk/ena/browser/view/PRJEB82658
9345	Newly submited	PRJEB82658	Ngom et al., 2025	https://www.ebi.ac.uk/ena/browser/view/PRJEB82658
32564	Newly submited	PRJEB82658	Ngom et al., 2025	https://www.ebi.ac.uk/ena/browser/view/PRJEB82658
42500	Newly submited	PRJEB82658	Ngom et al., 2025	https://www.ebi.ac.uk/ena/browser/view/PRJEB82658
11169	Newly submited	PRJEB82658	Ngom et al., 2025	https://www.ebi.ac.uk/ena/browser/view/PRJEB82658
12850	Newly submited	PRJEB82658	Ngom et al., 2025	https://www.ebi.ac.uk/ena/browser/view/PRJEB82658
15322	Newly submited	PRJEB82658	Ngom et al., 2025	https://www.ebi.ac.uk/ena/browser/view/PRJEB82658
15442	Newly submited	PRJEB82658	Ngom et al., 2025	https://www.ebi.ac.uk/ena/browser/view/PRJEB82658
18713	Newly submited	PRJEB82658	Ngom et al., 2025	https://www.ebi.ac.uk/ena/browser/view/PRJEB82658
30619	Newly submited	PRJEB82658	Ngom et al., 2025	https://www.ebi.ac.uk/ena/browser/view/PRJEB82658
37911	Newly submited	PRJEB82658	Ngom et al., 2025	https://www.ebi.ac.uk/ena/browser/view/PRJEB82658
9339	Newly submited	PRJEB82658	Ngom et al., 2025	https://www.ebi.ac.uk/ena/browser/view/PRJEB82658
12256	Newly submited	PRJEB82658	Ngom et al., 2025	https://www.ebi.ac.uk/ena/browser/view/PRJEB82658
11574	Newly submited	PRJEB82658	Ngom et al., 2025	https://www.ebi.ac.uk/ena/browser/view/PRJEB82658
10442	Newly submited	PRJEB82658	Ngom et al., 2025	https://www.ebi.ac.uk/ena/browser/view/PRJEB82658
21133	Newly submited	PRJEB82658	Ngom et al., 2025	https://www.ebi.ac.uk/ena/browser/view/PRJEB82658
16583	Newly submited	PRJEB82658	Ngom et al., 2025	https://www.ebi.ac.uk/ena/browser/view/PRJEB82658
24240	Newly submited	PRJEB82658	Ngom et al., 2025	https://www.ebi.ac.uk/ena/browser/view/PRJEB82658
14215	Newly submited	PRJEB82658	Ngom et al., 2025	https://www.ebi.ac.uk/ena/browser/view/PRJEB82658
37176	Newly submited	PRJEB82658	Ngom et al., 2025	https://www.ebi.ac.uk/ena/browser/view/PRJEB82658
12939	Newly submited	PRJEB82658	Ngom et al., 2025	https://www.ebi.ac.uk/ena/browser/view/PRJEB82658
18823	Newly submited	PRJEB82658	Ngom et al., 2025	https://www.ebi.ac.uk/ena/browser/view/PRJEB82658
20332	Newly submited	PRJEB82658	Ngom et al., 2025	https://www.ebi.ac.uk/ena/browser/view/PRJEB82658
20511	Newly submited	PRJEB82658	Ngom et al., 2025	https://www.ebi.ac.uk/ena/browser/view/PRJEB82658
40864	Newly submited	PRJEB82658	Ngom et al., 2025	https://www.ebi.ac.uk/ena/browser/view/PRJEB82658
42300	Newly submited	PRJEB82658	Ngom et al., 2025	https://www.ebi.ac.uk/ena/browser/view/PRJEB82658
21375	Newly submited	PRJEB82658	Ngom et al., 2025	https://www.ebi.ac.uk/ena/browser/view/PRJEB82658
43361	Newly submited	PRJEB82658	Ngom et al., 2025	https://www.ebi.ac.uk/ena/browser/view/PRJEB82658
29128	Newly submited	PRJEB82658	Ngom et al., 2025	https://www.ebi.ac.uk/ena/browser/view/PRJEB82658
10974	Newly submited	PRJEB82658	Ngom et al., 2025	https://www.ebi.ac.uk/ena/browser/view/PRJEB82658
19713	Newly submited	PRJEB82658	Ngom et al., 2025	https://www.ebi.ac.uk/ena/browser/view/PRJEB82658
26845	Newly submited	PRJEB82658	Ngom et al., 2025	https://www.ebi.ac.uk/ena/browser/view/PRJEB82658
31532	Newly submited	PRJEB82658	Ngom et al., 2025	https://www.ebi.ac.uk/ena/browser/view/PRJEB82658
36748	Newly submited	PRJEB82658	Ngom et al., 2025	https://www.ebi.ac.uk/ena/browser/view/PRJEB82658
9343	Newly submited	PRJEB82658	Ngom et al., 2025	https://www.ebi.ac.uk/ena/browser/view/PRJEB82658
27071	Newly submited	PRJEB82658	Ngom et al., 2025	https://www.ebi.ac.uk/ena/browser/view/PRJEB82658
18143	Newly submited	PRJEB82658	Ngom et al., 2025	https://www.ebi.ac.uk/ena/browser/view/PRJEB82658
18913	Newly submited	PRJEB82658	Ngom et al., 2025	https://www.ebi.ac.uk/ena/browser/view/PRJEB82658
42680	Newly submited	PRJEB82658	Ngom et al., 2025	https://www.ebi.ac.uk/ena/browser/view/PRJEB82658
19529	Newly submited	PRJEB82658	Ngom et al., 2025	https://www.ebi.ac.uk/ena/browser/view/PRJEB82658
21676	Newly submited	PRJEB82658	Ngom et al., 2025	https://www.ebi.ac.uk/ena/browser/view/PRJEB82658
36861	Newly submited	PRJEB82658	Ngom et al., 2025	https://www.ebi.ac.uk/ena/browser/view/PRJEB82658
19128	Newly submited	PRJEB82658	Ngom et al., 2025	https://www.ebi.ac.uk/ena/browser/view/PRJEB82658
27334	Newly submited	PRJEB82658	Ngom et al., 2025	https://www.ebi.ac.uk/ena/browser/view/PRJEB82658
19898	Newly submited	PRJEB82658	Ngom et al., 2025	https://www.ebi.ac.uk/ena/browser/view/PRJEB82658
12031	Newly submited	PRJEB82658	Ngom et al., 2025	https://www.ebi.ac.uk/ena/browser/view/PRJEB82658
36794	Newly submited	PRJEB82658	Ngom et al., 2025	https://www.ebi.ac.uk/ena/browser/view/PRJEB82658
35984	Newly submited	PRJEB82658	Ngom et al., 2025	https://www.ebi.ac.uk/ena/browser/view/PRJEB82658
19334	Newly submited	PRJEB82658	Ngom et al., 2025	https://www.ebi.ac.uk/ena/browser/view/PRJEB82658
26348	Newly submited	PRJEB82658	Ngom et al., 2025	https://www.ebi.ac.uk/ena/browser/view/PRJEB82658
30908	Newly submited	PRJEB82658	Ngom et al., 2025	https://www.ebi.ac.uk/ena/browser/view/PRJEB82658
33833	Newly submited	PRJEB82658	Ngom et al., 2025	https://www.ebi.ac.uk/ena/browser/view/PRJEB82658
46913	Newly submited	PRJEB82658	Ngom et al., 2025	https://www.ebi.ac.uk/ena/browser/view/PRJEB82658
15938	Newly submited	PRJEB82658	Ngom et al., 2025	https://www.ebi.ac.uk/ena/browser/view/PRJEB82658
10574	Newly submited	PRJEB82658	Ngom et al., 2025	https://www.ebi.ac.uk/ena/browser/view/PRJEB82658
42709	Newly submited	PRJEB82658	Ngom et al., 2025	https://www.ebi.ac.uk/ena/browser/view/PRJEB82658
34191	Newly submited	PRJEB82658	Ngom et al., 2025	https://www.ebi.ac.uk/ena/browser/view/PRJEB82658
38922	Newly submited	PRJEB82658	Ngom et al., 2025	https://www.ebi.ac.uk/ena/browser/view/PRJEB82658
45593	Newly submited	PRJEB82658	Ngom et al., 2025	https://www.ebi.ac.uk/ena/browser/view/PRJEB82658
38334	Newly submited	PRJEB82658	Ngom et al., 2025	https://www.ebi.ac.uk/ena/browser/view/PRJEB82658
16225	Newly submited	PRJEB82658	Ngom et al., 2025	https://www.ebi.ac.uk/ena/browser/view/PRJEB82658
27472	Newly submited	PRJEB82658	Ngom et al., 2025	https://www.ebi.ac.uk/ena/browser/view/PRJEB82658
10638	Newly submited	PRJEB82658	Ngom et al., 2025	https://www.ebi.ac.uk/ena/browser/view/PRJEB82658
26839	Newly submited	PRJEB82658	Ngom et al., 2025	https://www.ebi.ac.uk/ena/browser/view/PRJEB82658
30029	Newly submited	PRJEB82658	Ngom et al., 2025	https://www.ebi.ac.uk/ena/browser/view/PRJEB82658
10512	Newly submited	PRJEB82658	Ngom et al., 2025	https://www.ebi.ac.uk/ena/browser/view/PRJEB82658
38918	Newly submited	PRJEB82658	Ngom et al., 2025	https://www.ebi.ac.uk/ena/browser/view/PRJEB82658
19350	Newly submited	PRJEB82658	Ngom et al., 2025	https://www.ebi.ac.uk/ena/browser/view/PRJEB82658
42698	Newly submited	PRJEB82658	Ngom et al., 2025	https://www.ebi.ac.uk/ena/browser/view/PRJEB82658
12789	Newly submited	PRJEB82658	Ngom et al., 2025	https://www.ebi.ac.uk/ena/browser/view/PRJEB82658
17491	Newly submited	PRJEB82658	Ngom et al., 2025	https://www.ebi.ac.uk/ena/browser/view/PRJEB82658
33225	Previously submitted	PRJEB43283	Oostvogels et al., 2022	https://www.ebi.ac.uk/ena/browser/view/PRJEB43283
33930	Previously submitted	PRJEB43283	Oostvogels et al., 2022	https://www.ebi.ac.uk/ena/browser/view/PRJEB43283
15097	Previously submitted	PRJEB43283	Oostvogels et al., 2022	https://www.ebi.ac.uk/ena/browser/view/PRJEB43283
20954	Previously submitted	PRJEB43283	Oostvogels et al., 2022	https://www.ebi.ac.uk/ena/browser/view/PRJEB43283
23831	Previously submitted	PRJEB43283	Oostvogels et al., 2022	https://www.ebi.ac.uk/ena/browser/view/PRJEB43283
27153	Previously submitted	PRJEB43283	Oostvogels et al., 2022	https://www.ebi.ac.uk/ena/browser/view/PRJEB43283
33511	Previously submitted	PRJEB43283	Oostvogels et al., 2022	https://www.ebi.ac.uk/ena/browser/view/PRJEB43283
27659	Previously submitted	PRJEB43283	Oostvogels et al., 2022	https://www.ebi.ac.uk/ena/browser/view/PRJEB43283
32251	Previously submitted	PRJEB43283	Oostvogels et al., 2022	https://www.ebi.ac.uk/ena/browser/view/PRJEB43283
18369	Previously submitted	PRJEB43283	Oostvogels et al., 2022	https://www.ebi.ac.uk/ena/browser/view/PRJEB43283
9047	Previously submitted	PRJEB43283	Oostvogels et al., 2022	https://www.ebi.ac.uk/ena/browser/view/PRJEB43283
11138	Previously submitted	PRJEB43283	Oostvogels et al., 2022	https://www.ebi.ac.uk/ena/browser/view/PRJEB43283
19148	Previously submitted	PRJEB43283	Oostvogels et al., 2022	https://www.ebi.ac.uk/ena/browser/view/PRJEB43283
22572	Previously submitted	PRJEB43283	Oostvogels et al., 2022	https://www.ebi.ac.uk/ena/browser/view/PRJEB43283
23874	Previously submitted	PRJEB43283	Oostvogels et al., 2022	https://www.ebi.ac.uk/ena/browser/view/PRJEB43283
24675	Previously submitted	PRJEB43283	Oostvogels et al., 2022	https://www.ebi.ac.uk/ena/browser/view/PRJEB43283
16923	Previously submitted	PRJEB43283	Oostvogels et al., 2022	https://www.ebi.ac.uk/ena/browser/view/PRJEB43283
23384	Previously submitted	PRJEB43283	Oostvogels et al., 2022	https://www.ebi.ac.uk/ena/browser/view/PRJEB43283
29439	Previously submitted	PRJEB43283	Oostvogels et al., 2022	https://www.ebi.ac.uk/ena/browser/view/PRJEB43283
32055	Previously submitted	PRJEB43283	Oostvogels et al., 2022	https://www.ebi.ac.uk/ena/browser/view/PRJEB43283
33481	Previously submitted	PRJEB43283	Oostvogels et al., 2022	https://www.ebi.ac.uk/ena/browser/view/PRJEB43283
9157	Previously submitted	PRJEB43283	Oostvogels et al., 2022	https://www.ebi.ac.uk/ena/browser/view/PRJEB43283
10912	Previously submitted	PRJEB43283	Oostvogels et al., 2022	https://www.ebi.ac.uk/ena/browser/view/PRJEB43283
15797	Previously submitted	PRJEB43283	Oostvogels et al., 2022	https://www.ebi.ac.uk/ena/browser/view/PRJEB43283
21302	Previously submitted	PRJEB43283	Oostvogels et al., 2022	https://www.ebi.ac.uk/ena/browser/view/PRJEB43283
29538	Previously submitted	PRJEB43283	Oostvogels et al., 2022	https://www.ebi.ac.uk/ena/browser/view/PRJEB43283
30446	Previously submitted	PRJEB43283	Oostvogels et al., 2022	https://www.ebi.ac.uk/ena/browser/view/PRJEB43283
38716	Previously submitted	PRJEB43283	Oostvogels et al., 2022	https://www.ebi.ac.uk/ena/browser/view/PRJEB43283
13060	Previously submitted	PRJEB43283	Oostvogels et al., 2022	https://www.ebi.ac.uk/ena/browser/view/PRJEB43283
13123	Previously submitted	PRJEB43283	Oostvogels et al., 2022	https://www.ebi.ac.uk/ena/browser/view/PRJEB43283
18285	Previously submitted	PRJEB43283	Oostvogels et al., 2022	https://www.ebi.ac.uk/ena/browser/view/PRJEB43283
31399	Previously submitted	PRJEB43283	Oostvogels et al., 2022	https://www.ebi.ac.uk/ena/browser/view/PRJEB43283
33804	Previously submitted	PRJEB43283	Oostvogels et al., 2022	https://www.ebi.ac.uk/ena/browser/view/PRJEB43283
9191	Previously submitted	PRJEB43283	Oostvogels et al., 2022	https://www.ebi.ac.uk/ena/browser/view/PRJEB43283
11493	Previously submitted	PRJEB43283	Oostvogels et al., 2022	https://www.ebi.ac.uk/ena/browser/view/PRJEB43283
18522	Previously submitted	PRJEB43283	Oostvogels et al., 2022	https://www.ebi.ac.uk/ena/browser/view/PRJEB43283
21471	Previously submitted	PRJEB43283	Oostvogels et al., 2022	https://www.ebi.ac.uk/ena/browser/view/PRJEB43283
33791	Previously submitted	PRJEB43283	Oostvogels et al., 2022	https://www.ebi.ac.uk/ena/browser/view/PRJEB43283
35808	Previously submitted	PRJEB43283	Oostvogels et al., 2022	https://www.ebi.ac.uk/ena/browser/view/PRJEB43283
15310	Previously submitted	PRJEB43283	Oostvogels et al., 2022	https://www.ebi.ac.uk/ena/browser/view/PRJEB43283
21236	Previously submitted	PRJEB43283	Oostvogels et al., 2022	https://www.ebi.ac.uk/ena/browser/view/PRJEB43283
22020	Previously submitted	PRJEB43283	Oostvogels et al., 2022	https://www.ebi.ac.uk/ena/browser/view/PRJEB43283
22901	Previously submitted	PRJEB43283	Oostvogels et al., 2022	https://www.ebi.ac.uk/ena/browser/view/PRJEB43283
28518	Previously submitted	PRJEB43283	Oostvogels et al., 2022	https://www.ebi.ac.uk/ena/browser/view/PRJEB43283
39422	Previously submitted	PRJEB43283	Oostvogels et al., 2022	https://www.ebi.ac.uk/ena/browser/view/PRJEB43283
21826	Previously submitted	PRJEB43283	Oostvogels et al., 2022	https://www.ebi.ac.uk/ena/browser/view/PRJEB43283
22123	Previously submitted	PRJEB43283	Oostvogels et al., 2022	https://www.ebi.ac.uk/ena/browser/view/PRJEB43283
27133	Previously submitted	PRJEB43283	Oostvogels et al., 2022	https://www.ebi.ac.uk/ena/browser/view/PRJEB43283
27420	Previously submitted	PRJEB43283	Oostvogels et al., 2022	https://www.ebi.ac.uk/ena/browser/view/PRJEB43283
28700	Previously submitted	PRJEB43283	Oostvogels et al., 2022	https://www.ebi.ac.uk/ena/browser/view/PRJEB43283
29551	Previously submitted	PRJEB43283	Oostvogels et al., 2022	https://www.ebi.ac.uk/ena/browser/view/PRJEB43283
35862	Previously submitted	PRJEB43283	Oostvogels et al., 2022	https://www.ebi.ac.uk/ena/browser/view/PRJEB43283
37378	Previously submitted	PRJEB43283	Oostvogels et al., 2022	https://www.ebi.ac.uk/ena/browser/view/PRJEB43283
9882	Previously submitted	PRJEB43283	Oostvogels et al., 2022	https://www.ebi.ac.uk/ena/browser/view/PRJEB43283
11158	Previously submitted	PRJEB43283	Oostvogels et al., 2022	https://www.ebi.ac.uk/ena/browser/view/PRJEB43283
17246	Previously submitted	PRJEB43283	Oostvogels et al., 2022	https://www.ebi.ac.uk/ena/browser/view/PRJEB43283
17660	Previously submitted	PRJEB43283	Oostvogels et al., 2022	https://www.ebi.ac.uk/ena/browser/view/PRJEB43283
18977	Previously submitted	PRJEB43283	Oostvogels et al., 2022	https://www.ebi.ac.uk/ena/browser/view/PRJEB43283
24211	Previously submitted	PRJEB43283	Oostvogels et al., 2022	https://www.ebi.ac.uk/ena/browser/view/PRJEB43283
30452	Previously submitted	PRJEB43283	Oostvogels et al., 2022	https://www.ebi.ac.uk/ena/browser/view/PRJEB43283
31647	Previously submitted	PRJEB43283	Oostvogels et al., 2022	https://www.ebi.ac.uk/ena/browser/view/PRJEB43283
34486	Previously submitted	PRJEB43283	Oostvogels et al., 2022	https://www.ebi.ac.uk/ena/browser/view/PRJEB43283
18343	Previously submitted	PRJEB43283	Oostvogels et al., 2022	https://www.ebi.ac.uk/ena/browser/view/PRJEB43283
19406	Previously submitted	PRJEB43283	Oostvogels et al., 2022	https://www.ebi.ac.uk/ena/browser/view/PRJEB43283
19442	Previously submitted	PRJEB43283	Oostvogels et al., 2022	https://www.ebi.ac.uk/ena/browser/view/PRJEB43283
24220	Previously submitted	PRJEB43283	Oostvogels et al., 2022	https://www.ebi.ac.uk/ena/browser/view/PRJEB43283
26993	Previously submitted	PRJEB43283	Oostvogels et al., 2022	https://www.ebi.ac.uk/ena/browser/view/PRJEB43283
32278	Previously submitted	PRJEB43283	Oostvogels et al., 2022	https://www.ebi.ac.uk/ena/browser/view/PRJEB43283
33907	Previously submitted	PRJEB43283	Oostvogels et al., 2022	https://www.ebi.ac.uk/ena/browser/view/PRJEB43283
35206	Previously submitted	PRJEB43283	Oostvogels et al., 2022	https://www.ebi.ac.uk/ena/browser/view/PRJEB43283
36404	Previously submitted	PRJEB43283	Oostvogels et al., 2022	https://www.ebi.ac.uk/ena/browser/view/PRJEB43283
10873	Previously submitted	PRJEB43283	Oostvogels et al., 2022	https://www.ebi.ac.uk/ena/browser/view/PRJEB43283
13121	Previously submitted	PRJEB43283	Oostvogels et al., 2022	https://www.ebi.ac.uk/ena/browser/view/PRJEB43283
17181	Previously submitted	PRJEB43283	Oostvogels et al., 2022	https://www.ebi.ac.uk/ena/browser/view/PRJEB43283
24412	Previously submitted	PRJEB43283	Oostvogels et al., 2022	https://www.ebi.ac.uk/ena/browser/view/PRJEB43283
27276	Previously submitted	PRJEB43283	Oostvogels et al., 2022	https://www.ebi.ac.uk/ena/browser/view/PRJEB43283
36765	Previously submitted	PRJEB43283	Oostvogels et al., 2022	https://www.ebi.ac.uk/ena/browser/view/PRJEB43283
36909	Previously submitted	PRJEB43283	Oostvogels et al., 2022	https://www.ebi.ac.uk/ena/browser/view/PRJEB43283
13587	Previously submitted	PRJEB43283	Oostvogels et al., 2022	https://www.ebi.ac.uk/ena/browser/view/PRJEB43283
13673	Previously submitted	PRJEB43283	Oostvogels et al., 2022	https://www.ebi.ac.uk/ena/browser/view/PRJEB43283
19790	Previously submitted	PRJEB43283	Oostvogels et al., 2022	https://www.ebi.ac.uk/ena/browser/view/PRJEB43283
20784	Previously submitted	PRJEB43283	Oostvogels et al., 2022	https://www.ebi.ac.uk/ena/browser/view/PRJEB43283
23839	Previously submitted	PRJEB43283	Oostvogels et al., 2022	https://www.ebi.ac.uk/ena/browser/view/PRJEB43283
29125	Previously submitted	PRJEB43283	Oostvogels et al., 2022	https://www.ebi.ac.uk/ena/browser/view/PRJEB43283
30371	Previously submitted	PRJEB43283	Oostvogels et al., 2022	https://www.ebi.ac.uk/ena/browser/view/PRJEB43283
35632	Previously submitted	PRJEB43283	Oostvogels et al., 2022	https://www.ebi.ac.uk/ena/browser/view/PRJEB43283
38892	Previously submitted	PRJEB43283	Oostvogels et al., 2022	https://www.ebi.ac.uk/ena/browser/view/PRJEB43283
10854	Previously submitted	PRJEB43283	Oostvogels et al., 2022	https://www.ebi.ac.uk/ena/browser/view/PRJEB43283
12550	Previously submitted	PRJEB43283	Oostvogels et al., 2022	https://www.ebi.ac.uk/ena/browser/view/PRJEB43283
15100	Previously submitted	PRJEB43283	Oostvogels et al., 2022	https://www.ebi.ac.uk/ena/browser/view/PRJEB43283
19290	Previously submitted	PRJEB43283	Oostvogels et al., 2022	https://www.ebi.ac.uk/ena/browser/view/PRJEB43283
20666	Previously submitted	PRJEB43283	Oostvogels et al., 2022	https://www.ebi.ac.uk/ena/browser/view/PRJEB43283
21313	Previously submitted	PRJEB43283	Oostvogels et al., 2022	https://www.ebi.ac.uk/ena/browser/view/PRJEB43283
21413	Previously submitted	PRJEB43283	Oostvogels et al., 2022	https://www.ebi.ac.uk/ena/browser/view/PRJEB43283
28751	Previously submitted	PRJEB43283	Oostvogels et al., 2022	https://www.ebi.ac.uk/ena/browser/view/PRJEB43283
29503	Previously submitted	PRJEB43283	Oostvogels et al., 2022	https://www.ebi.ac.uk/ena/browser/view/PRJEB43283
29799	Previously submitted	PRJEB43283	Oostvogels et al., 2022	https://www.ebi.ac.uk/ena/browser/view/PRJEB43283
33918	Previously submitted	PRJEB43283	Oostvogels et al., 2022	https://www.ebi.ac.uk/ena/browser/view/PRJEB43283
36725	Previously submitted	PRJEB43283	Oostvogels et al., 2022	https://www.ebi.ac.uk/ena/browser/view/PRJEB43283
36768	Previously submitted	PRJEB43283	Oostvogels et al., 2022	https://www.ebi.ac.uk/ena/browser/view/PRJEB43283
11121	Previously submitted	PRJEB43283	Oostvogels et al., 2022	https://www.ebi.ac.uk/ena/browser/view/PRJEB43283
18531	Previously submitted	PRJEB43283	Oostvogels et al., 2022	https://www.ebi.ac.uk/ena/browser/view/PRJEB43283
23187	Previously submitted	PRJEB43283	Oostvogels et al., 2022	https://www.ebi.ac.uk/ena/browser/view/PRJEB43283
27658	Previously submitted	PRJEB43283	Oostvogels et al., 2022	https://www.ebi.ac.uk/ena/browser/view/PRJEB43283
30937	Previously submitted	PRJEB43283	Oostvogels et al., 2022	https://www.ebi.ac.uk/ena/browser/view/PRJEB43283
38864	Previously submitted	PRJEB43283	Oostvogels et al., 2022	https://www.ebi.ac.uk/ena/browser/view/PRJEB43283
8666	Previously submitted	PRJEB43283	Oostvogels et al., 2022	https://www.ebi.ac.uk/ena/browser/view/PRJEB43283
9779	Previously submitted	PRJEB43283	Oostvogels et al., 2022	https://www.ebi.ac.uk/ena/browser/view/PRJEB43283
9946	Previously submitted	PRJEB43283	Oostvogels et al., 2022	https://www.ebi.ac.uk/ena/browser/view/PRJEB43283
11380	Previously submitted	PRJEB43283	Oostvogels et al., 2022	https://www.ebi.ac.uk/ena/browser/view/PRJEB43283
18476	Previously submitted	PRJEB43283	Oostvogels et al., 2022	https://www.ebi.ac.uk/ena/browser/view/PRJEB43283
18700	Previously submitted	PRJEB43283	Oostvogels et al., 2022	https://www.ebi.ac.uk/ena/browser/view/PRJEB43283
18774	Previously submitted	PRJEB43283	Oostvogels et al., 2022	https://www.ebi.ac.uk/ena/browser/view/PRJEB43283
19631	Previously submitted	PRJEB43283	Oostvogels et al., 2022	https://www.ebi.ac.uk/ena/browser/view/PRJEB43283
20189	Previously submitted	PRJEB43283	Oostvogels et al., 2022	https://www.ebi.ac.uk/ena/browser/view/PRJEB43283
20710	Previously submitted	PRJEB43283	Oostvogels et al., 2022	https://www.ebi.ac.uk/ena/browser/view/PRJEB43283
22895	Previously submitted	PRJEB43283	Oostvogels et al., 2022	https://www.ebi.ac.uk/ena/browser/view/PRJEB43283
26851	Previously submitted	PRJEB43283	Oostvogels et al., 2022	https://www.ebi.ac.uk/ena/browser/view/PRJEB43283
27383	Previously submitted	PRJEB43283	Oostvogels et al., 2022	https://www.ebi.ac.uk/ena/browser/view/PRJEB43283
27650	Previously submitted	PRJEB43283	Oostvogels et al., 2022	https://www.ebi.ac.uk/ena/browser/view/PRJEB43283
30040	Previously submitted	PRJEB43283	Oostvogels et al., 2022	https://www.ebi.ac.uk/ena/browser/view/PRJEB43283
30207	Previously submitted	PRJEB43283	Oostvogels et al., 2022	https://www.ebi.ac.uk/ena/browser/view/PRJEB43283
35856	Previously submitted	PRJEB43283	Oostvogels et al., 2022	https://www.ebi.ac.uk/ena/browser/view/PRJEB43283
36647	Previously submitted	PRJEB43283	Oostvogels et al., 2022	https://www.ebi.ac.uk/ena/browser/view/PRJEB43283
10637	Previously submitted	PRJEB43283	Oostvogels et al., 2022	https://www.ebi.ac.uk/ena/browser/view/PRJEB43283
27001	Previously submitted	PRJEB43283	Oostvogels et al., 2022	https://www.ebi.ac.uk/ena/browser/view/PRJEB43283
30466	Previously submitted	PRJEB43283	Oostvogels et al., 2022	https://www.ebi.ac.uk/ena/browser/view/PRJEB43283
38942	Previously submitted	PRJEB43283	Oostvogels et al., 2022	https://www.ebi.ac.uk/ena/browser/view/PRJEB43283
10435	Previously submitted	PRJEB43283	Oostvogels et al., 2022	https://www.ebi.ac.uk/ena/browser/view/PRJEB43283
18066	Previously submitted	PRJEB43283	Oostvogels et al., 2022	https://www.ebi.ac.uk/ena/browser/view/PRJEB43283
18920	Previously submitted	PRJEB43283	Oostvogels et al., 2022	https://www.ebi.ac.uk/ena/browser/view/PRJEB43283
20376	Previously submitted	PRJEB43283	Oostvogels et al., 2022	https://www.ebi.ac.uk/ena/browser/view/PRJEB43283
20767	Previously submitted	PRJEB43283	Oostvogels et al., 2022	https://www.ebi.ac.uk/ena/browser/view/PRJEB43283
22034	Previously submitted	PRJEB43283	Oostvogels et al., 2022	https://www.ebi.ac.uk/ena/browser/view/PRJEB43283
27188	Previously submitted	PRJEB43283	Oostvogels et al., 2022	https://www.ebi.ac.uk/ena/browser/view/PRJEB43283
27303	Previously submitted	PRJEB43283	Oostvogels et al., 2022	https://www.ebi.ac.uk/ena/browser/view/PRJEB43283
27920	Previously submitted	PRJEB43283	Oostvogels et al., 2022	https://www.ebi.ac.uk/ena/browser/view/PRJEB43283
33916	Previously submitted	PRJEB43283	Oostvogels et al., 2022	https://www.ebi.ac.uk/ena/browser/view/PRJEB43283
37359	Previously submitted	PRJEB43283	Oostvogels et al., 2022	https://www.ebi.ac.uk/ena/browser/view/PRJEB43283
9127	Previously submitted	PRJEB43283	Oostvogels et al., 2022	https://www.ebi.ac.uk/ena/browser/view/PRJEB43283
15531	Previously submitted	PRJEB43283	Oostvogels et al., 2022	https://www.ebi.ac.uk/ena/browser/view/PRJEB43283
17281	Previously submitted	PRJEB43283	Oostvogels et al., 2022	https://www.ebi.ac.uk/ena/browser/view/PRJEB43283
17400	Previously submitted	PRJEB43283	Oostvogels et al., 2022	https://www.ebi.ac.uk/ena/browser/view/PRJEB43283
19048	Previously submitted	PRJEB43283	Oostvogels et al., 2022	https://www.ebi.ac.uk/ena/browser/view/PRJEB43283
26787	Previously submitted	PRJEB43283	Oostvogels et al., 2022	https://www.ebi.ac.uk/ena/browser/view/PRJEB43283
27500	Previously submitted	PRJEB43283	Oostvogels et al., 2022	https://www.ebi.ac.uk/ena/browser/view/PRJEB43283
28124	Previously submitted	PRJEB43283	Oostvogels et al., 2022	https://www.ebi.ac.uk/ena/browser/view/PRJEB43283
10877	Previously submitted	PRJEB43283	Oostvogels et al., 2022	https://www.ebi.ac.uk/ena/browser/view/PRJEB43283
15282	Previously submitted	PRJEB43283	Oostvogels et al., 2022	https://www.ebi.ac.uk/ena/browser/view/PRJEB43283
22116	Previously submitted	PRJEB43283	Oostvogels et al., 2022	https://www.ebi.ac.uk/ena/browser/view/PRJEB43283
22654	Previously submitted	PRJEB43283	Oostvogels et al., 2022	https://www.ebi.ac.uk/ena/browser/view/PRJEB43283
26807	Previously submitted	PRJEB43283	Oostvogels et al., 2022	https://www.ebi.ac.uk/ena/browser/view/PRJEB43283
29391	Previously submitted	PRJEB43283	Oostvogels et al., 2022	https://www.ebi.ac.uk/ena/browser/view/PRJEB43283
9126	Previously submitted	PRJEB43283	Oostvogels et al., 2022	https://www.ebi.ac.uk/ena/browser/view/PRJEB43283
11687	Previously submitted	PRJEB43283	Oostvogels et al., 2022	https://www.ebi.ac.uk/ena/browser/view/PRJEB43283
16642	Previously submitted	PRJEB43283	Oostvogels et al., 2022	https://www.ebi.ac.uk/ena/browser/view/PRJEB43283
17064	Previously submitted	PRJEB43283	Oostvogels et al., 2022	https://www.ebi.ac.uk/ena/browser/view/PRJEB43283
18094	Previously submitted	PRJEB43283	Oostvogels et al., 2022	https://www.ebi.ac.uk/ena/browser/view/PRJEB43283
19868	Previously submitted	PRJEB43283	Oostvogels et al., 2022	https://www.ebi.ac.uk/ena/browser/view/PRJEB43283
30006	Previously submitted	PRJEB43283	Oostvogels et al., 2022	https://www.ebi.ac.uk/ena/browser/view/PRJEB43283
38964	Previously submitted	PRJEB43283	Oostvogels et al., 2022	https://www.ebi.ac.uk/ena/browser/view/PRJEB43283
39195	Previously submitted	PRJEB43283	Oostvogels et al., 2022	https://www.ebi.ac.uk/ena/browser/view/PRJEB43283
39270	Previously submitted	PRJEB43283	Oostvogels et al., 2022	https://www.ebi.ac.uk/ena/browser/view/PRJEB43283
8247	Previously submitted	PRJEB43283	Oostvogels et al., 2022	https://www.ebi.ac.uk/ena/browser/view/PRJEB43283
11502	Previously submitted	PRJEB43283	Oostvogels et al., 2022	https://www.ebi.ac.uk/ena/browser/view/PRJEB43283
14766	Previously submitted	PRJEB43283	Oostvogels et al., 2022	https://www.ebi.ac.uk/ena/browser/view/PRJEB43283
19882	Previously submitted	PRJEB43283	Oostvogels et al., 2022	https://www.ebi.ac.uk/ena/browser/view/PRJEB43283
23865	Previously submitted	PRJEB43283	Oostvogels et al., 2022	https://www.ebi.ac.uk/ena/browser/view/PRJEB43283
31891	Previously submitted	PRJEB43283	Oostvogels et al., 2022	https://www.ebi.ac.uk/ena/browser/view/PRJEB43283
32272	Previously submitted	PRJEB43283	Oostvogels et al., 2022	https://www.ebi.ac.uk/ena/browser/view/PRJEB43283
33910	Previously submitted	PRJEB43283	Oostvogels et al., 2022	https://www.ebi.ac.uk/ena/browser/view/PRJEB43283
33917	Previously submitted	PRJEB43283	Oostvogels et al., 2022	https://www.ebi.ac.uk/ena/browser/view/PRJEB43283
35861	Previously submitted	PRJEB43283	Oostvogels et al., 2022	https://www.ebi.ac.uk/ena/browser/view/PRJEB43283
9951	Previously submitted	PRJEB43283	Oostvogels et al., 2022	https://www.ebi.ac.uk/ena/browser/view/PRJEB43283
15305	Previously submitted	PRJEB43283	Oostvogels et al., 2022	https://www.ebi.ac.uk/ena/browser/view/PRJEB43283
19005	Previously submitted	PRJEB43283	Oostvogels et al., 2022	https://www.ebi.ac.uk/ena/browser/view/PRJEB43283
22688	Previously submitted	PRJEB43283	Oostvogels et al., 2022	https://www.ebi.ac.uk/ena/browser/view/PRJEB43283
23604	Previously submitted	PRJEB43283	Oostvogels et al., 2022	https://www.ebi.ac.uk/ena/browser/view/PRJEB43283
28468	Previously submitted	PRJEB43283	Oostvogels et al., 2022	https://www.ebi.ac.uk/ena/browser/view/PRJEB43283
32291	Previously submitted	PRJEB43283	Oostvogels et al., 2022	https://www.ebi.ac.uk/ena/browser/view/PRJEB43283
35320	Previously submitted	PRJEB43283	Oostvogels et al., 2022	https://www.ebi.ac.uk/ena/browser/view/PRJEB43283
37017	Previously submitted	PRJEB43283	Oostvogels et al., 2022	https://www.ebi.ac.uk/ena/browser/view/PRJEB43283
39416	Previously submitted	PRJEB43283	Oostvogels et al., 2022	https://www.ebi.ac.uk/ena/browser/view/PRJEB43283
10212	Previously submitted	PRJEB43283	Oostvogels et al., 2022	https://www.ebi.ac.uk/ena/browser/view/PRJEB43283
17084	Previously submitted	PRJEB43283	Oostvogels et al., 2022	https://www.ebi.ac.uk/ena/browser/view/PRJEB43283
18647	Previously submitted	PRJEB43283	Oostvogels et al., 2022	https://www.ebi.ac.uk/ena/browser/view/PRJEB43283
24216	Previously submitted	PRJEB43283	Oostvogels et al., 2022	https://www.ebi.ac.uk/ena/browser/view/PRJEB43283
27605	Previously submitted	PRJEB43283	Oostvogels et al., 2022	https://www.ebi.ac.uk/ena/browser/view/PRJEB43283
30463	Previously submitted	PRJEB43283	Oostvogels et al., 2022	https://www.ebi.ac.uk/ena/browser/view/PRJEB43283
33494	Previously submitted	PRJEB43283	Oostvogels et al., 2022	https://www.ebi.ac.uk/ena/browser/view/PRJEB43283
34500	Previously submitted	PRJEB43283	Oostvogels et al., 2022	https://www.ebi.ac.uk/ena/browser/view/PRJEB43283
9362	Previously submitted	PRJEB43283	Oostvogels et al., 2022	https://www.ebi.ac.uk/ena/browser/view/PRJEB43283
10867	Previously submitted	PRJEB43283	Oostvogels et al., 2022	https://www.ebi.ac.uk/ena/browser/view/PRJEB43283
11405	Previously submitted	PRJEB43283	Oostvogels et al., 2022	https://www.ebi.ac.uk/ena/browser/view/PRJEB43283
20863	Previously submitted	PRJEB43283	Oostvogels et al., 2022	https://www.ebi.ac.uk/ena/browser/view/PRJEB43283
21689	Previously submitted	PRJEB43283	Oostvogels et al., 2022	https://www.ebi.ac.uk/ena/browser/view/PRJEB43283
17085	Previously submitted	PRJEB43283	Oostvogels et al., 2022	https://www.ebi.ac.uk/ena/browser/view/PRJEB43283
24188	Previously submitted	PRJEB43283	Oostvogels et al., 2022	https://www.ebi.ac.uk/ena/browser/view/PRJEB43283
24418	Previously submitted	PRJEB43283	Oostvogels et al., 2022	https://www.ebi.ac.uk/ena/browser/view/PRJEB43283
26837	Previously submitted	PRJEB43283	Oostvogels et al., 2022	https://www.ebi.ac.uk/ena/browser/view/PRJEB43283
27917	Previously submitted	PRJEB43283	Oostvogels et al., 2022	https://www.ebi.ac.uk/ena/browser/view/PRJEB43283
31630	Previously submitted	PRJEB43283	Oostvogels et al., 2022	https://www.ebi.ac.uk/ena/browser/view/PRJEB43283
38593	Previously submitted	PRJEB43283	Oostvogels et al., 2022	https://www.ebi.ac.uk/ena/browser/view/PRJEB43283
13332	Previously submitted	PRJEB43283	Oostvogels et al., 2022	https://www.ebi.ac.uk/ena/browser/view/PRJEB43283
20964	Previously submitted	PRJEB43283	Oostvogels et al., 2022	https://www.ebi.ac.uk/ena/browser/view/PRJEB43283
21103	Previously submitted	PRJEB43283	Oostvogels et al., 2022	https://www.ebi.ac.uk/ena/browser/view/PRJEB43283
32070	Previously submitted	PRJEB43283	Oostvogels et al., 2022	https://www.ebi.ac.uk/ena/browser/view/PRJEB43283
32275	Previously submitted	PRJEB43283	Oostvogels et al., 2022	https://www.ebi.ac.uk/ena/browser/view/PRJEB43283
32587	Previously submitted	PRJEB43283	Oostvogels et al., 2022	https://www.ebi.ac.uk/ena/browser/view/PRJEB43283
33486	Previously submitted	PRJEB43283	Oostvogels et al., 2022	https://www.ebi.ac.uk/ena/browser/view/PRJEB43283
34488	Previously submitted	PRJEB43283	Oostvogels et al., 2022	https://www.ebi.ac.uk/ena/browser/view/PRJEB43283
9941	Previously submitted	PRJEB43283	Oostvogels et al., 2022	https://www.ebi.ac.uk/ena/browser/view/PRJEB43283
17203	Previously submitted	PRJEB43283	Oostvogels et al., 2022	https://www.ebi.ac.uk/ena/browser/view/PRJEB43283
18174	Previously submitted	PRJEB43283	Oostvogels et al., 2022	https://www.ebi.ac.uk/ena/browser/view/PRJEB43283
22911	Previously submitted	PRJEB43283	Oostvogels et al., 2022	https://www.ebi.ac.uk/ena/browser/view/PRJEB43283
24417	Previously submitted	PRJEB43283	Oostvogels et al., 2022	https://www.ebi.ac.uk/ena/browser/view/PRJEB43283
31116	Previously submitted	PRJEB43283	Oostvogels et al., 2022	https://www.ebi.ac.uk/ena/browser/view/PRJEB43283
20321	Previously submitted	PRJEB43283	Oostvogels et al., 2022	https://www.ebi.ac.uk/ena/browser/view/PRJEB43283
20825	Previously submitted	PRJEB43283	Oostvogels et al., 2022	https://www.ebi.ac.uk/ena/browser/view/PRJEB43283
11689	Previously submitted	PRJEB43283	Oostvogels et al., 2022	https://www.ebi.ac.uk/ena/browser/view/PRJEB43283
15167	Previously submitted	PRJEB43283	Oostvogels et al., 2022	https://www.ebi.ac.uk/ena/browser/view/PRJEB43283
26725	Previously submitted	PRJEB43283	Oostvogels et al., 2022	https://www.ebi.ac.uk/ena/browser/view/PRJEB43283
27080	Previously submitted	PRJEB43283	Oostvogels et al., 2022	https://www.ebi.ac.uk/ena/browser/view/PRJEB43283
27664	Previously submitted	PRJEB43283	Oostvogels et al., 2022	https://www.ebi.ac.uk/ena/browser/view/PRJEB43283
8407	Previously submitted	PRJEB43283	Oostvogels et al., 2022	https://www.ebi.ac.uk/ena/browser/view/PRJEB43283
10318	Previously submitted	PRJEB43283	Oostvogels et al., 2022	https://www.ebi.ac.uk/ena/browser/view/PRJEB43283
13071	Previously submitted	PRJEB43283	Oostvogels et al., 2022	https://www.ebi.ac.uk/ena/browser/view/PRJEB43283
15871	Previously submitted	PRJEB43283	Oostvogels et al., 2022	https://www.ebi.ac.uk/ena/browser/view/PRJEB43283
19246	Previously submitted	PRJEB43283	Oostvogels et al., 2022	https://www.ebi.ac.uk/ena/browser/view/PRJEB43283
20890	Previously submitted	PRJEB43283	Oostvogels et al., 2022	https://www.ebi.ac.uk/ena/browser/view/PRJEB43283
27406	Previously submitted	PRJEB43283	Oostvogels et al., 2022	https://www.ebi.ac.uk/ena/browser/view/PRJEB43283
37464	Previously submitted	PRJEB43283	Oostvogels et al., 2022	https://www.ebi.ac.uk/ena/browser/view/PRJEB43283
12052	Previously submitted	PRJEB43283	Oostvogels et al., 2022	https://www.ebi.ac.uk/ena/browser/view/PRJEB43283
14894	Previously submitted	PRJEB43283	Oostvogels et al., 2022	https://www.ebi.ac.uk/ena/browser/view/PRJEB43283
27129	Previously submitted	PRJEB43283	Oostvogels et al., 2022	https://www.ebi.ac.uk/ena/browser/view/PRJEB43283
37955	Previously submitted	PRJEB43283	Oostvogels et al., 2022	https://www.ebi.ac.uk/ena/browser/view/PRJEB43283
19512	Previously submitted	PRJEB43283	Oostvogels et al., 2022	https://www.ebi.ac.uk/ena/browser/view/PRJEB43283
20367	Previously submitted	PRJEB43283	Oostvogels et al., 2022	https://www.ebi.ac.uk/ena/browser/view/PRJEB43283
26892	Previously submitted	PRJEB43283	Oostvogels et al., 2022	https://www.ebi.ac.uk/ena/browser/view/PRJEB43283
10921	Previously submitted	PRJEB43283	Oostvogels et al., 2022	https://www.ebi.ac.uk/ena/browser/view/PRJEB43283
12425	Previously submitted	PRJEB43283	Oostvogels et al., 2022	https://www.ebi.ac.uk/ena/browser/view/PRJEB43283
16323	Previously submitted	PRJEB43283	Oostvogels et al., 2022	https://www.ebi.ac.uk/ena/browser/view/PRJEB43283
19712	Previously submitted	PRJEB43283	Oostvogels et al., 2022	https://www.ebi.ac.uk/ena/browser/view/PRJEB43283
22010	Previously submitted	PRJEB43283	Oostvogels et al., 2022	https://www.ebi.ac.uk/ena/browser/view/PRJEB43283
23853	Previously submitted	PRJEB43283	Oostvogels et al., 2022	https://www.ebi.ac.uk/ena/browser/view/PRJEB43283
24194	Previously submitted	PRJEB43283	Oostvogels et al., 2022	https://www.ebi.ac.uk/ena/browser/view/PRJEB43283
26831	Previously submitted	PRJEB43283	Oostvogels et al., 2022	https://www.ebi.ac.uk/ena/browser/view/PRJEB43283
29662	Previously submitted	PRJEB43283	Oostvogels et al., 2022	https://www.ebi.ac.uk/ena/browser/view/PRJEB43283
34514	Previously submitted	PRJEB43283	Oostvogels et al., 2022	https://www.ebi.ac.uk/ena/browser/view/PRJEB43283
39352	Previously submitted	PRJEB43283	Oostvogels et al., 2022	https://www.ebi.ac.uk/ena/browser/view/PRJEB43283
9908	Previously submitted	PRJEB43283	Oostvogels et al., 2022	https://www.ebi.ac.uk/ena/browser/view/PRJEB43283
24480	Previously submitted	PRJEB43283	Oostvogels et al., 2022	https://www.ebi.ac.uk/ena/browser/view/PRJEB43283
33506	Previously submitted	PRJEB43283	Oostvogels et al., 2022	https://www.ebi.ac.uk/ena/browser/view/PRJEB43283
36351	Previously submitted	PRJEB43283	Oostvogels et al., 2022	https://www.ebi.ac.uk/ena/browser/view/PRJEB43283
39203	Previously submitted	PRJEB43283	Oostvogels et al., 2022	https://www.ebi.ac.uk/ena/browser/view/PRJEB43283
15629	Previously submitted	PRJEB43283	Oostvogels et al., 2022	https://www.ebi.ac.uk/ena/browser/view/PRJEB43283
17970	Previously submitted	PRJEB43283	Oostvogels et al., 2022	https://www.ebi.ac.uk/ena/browser/view/PRJEB43283
39730	Previously submitted	PRJEB43283	Oostvogels et al., 2022	https://www.ebi.ac.uk/ena/browser/view/PRJEB43283
39835	Previously submitted	PRJEB43283	Oostvogels et al., 2022	https://www.ebi.ac.uk/ena/browser/view/PRJEB43283
17303	Previously submitted	PRJEB43283	Oostvogels et al., 2022	https://www.ebi.ac.uk/ena/browser/view/PRJEB43283
19351	Previously submitted	PRJEB43283	Oostvogels et al., 2022	https://www.ebi.ac.uk/ena/browser/view/PRJEB43283
27545	Previously submitted	PRJEB43283	Oostvogels et al., 2022	https://www.ebi.ac.uk/ena/browser/view/PRJEB43283
28854	Previously submitted	PRJEB43283	Oostvogels et al., 2022	https://www.ebi.ac.uk/ena/browser/view/PRJEB43283
17926	Previously submitted	PRJEB43283	Oostvogels et al., 2022	https://www.ebi.ac.uk/ena/browser/view/PRJEB43283
23197	Previously submitted	PRJEB43283	Oostvogels et al., 2022	https://www.ebi.ac.uk/ena/browser/view/PRJEB43283
29546	Previously submitted	PRJEB43283	Oostvogels et al., 2022	https://www.ebi.ac.uk/ena/browser/view/PRJEB43283
36112	Previously submitted	PRJEB43283	Oostvogels et al., 2022	https://www.ebi.ac.uk/ena/browser/view/PRJEB43283
38180	Previously submitted	PRJEB43283	Oostvogels et al., 2022	https://www.ebi.ac.uk/ena/browser/view/PRJEB43283
38779	Previously submitted	PRJEB43283	Oostvogels et al., 2022	https://www.ebi.ac.uk/ena/browser/view/PRJEB43283
22740	Previously submitted	PRJEB43283	Oostvogels et al., 2022	https://www.ebi.ac.uk/ena/browser/view/PRJEB43283
9673	Previously submitted	PRJEB43283	Oostvogels et al., 2022	https://www.ebi.ac.uk/ena/browser/view/PRJEB43283
13188	Previously submitted	PRJEB43283	Oostvogels et al., 2022	https://www.ebi.ac.uk/ena/browser/view/PRJEB43283
26863	Previously submitted	PRJEB43283	Oostvogels et al., 2022	https://www.ebi.ac.uk/ena/browser/view/PRJEB43283
33904	Previously submitted	PRJEB43283	Oostvogels et al., 2022	https://www.ebi.ac.uk/ena/browser/view/PRJEB43283
16826	Previously submitted	PRJEB43283	Oostvogels et al., 2022	https://www.ebi.ac.uk/ena/browser/view/PRJEB43283
31314	Previously submitted	PRJEB43283	Oostvogels et al., 2022	https://www.ebi.ac.uk/ena/browser/view/PRJEB43283
34532	Previously submitted	PRJEB43283	Oostvogels et al., 2022	https://www.ebi.ac.uk/ena/browser/view/PRJEB43283
13166	Previously submitted	PRJEB43283	Oostvogels et al., 2022	https://www.ebi.ac.uk/ena/browser/view/PRJEB43283
13560	Previously submitted	PRJEB43283	Oostvogels et al., 2022	https://www.ebi.ac.uk/ena/browser/view/PRJEB43283
18045	Previously submitted	PRJEB43283	Oostvogels et al., 2022	https://www.ebi.ac.uk/ena/browser/view/PRJEB43283
35914	Previously submitted	PRJEB43283	Oostvogels et al., 2022	https://www.ebi.ac.uk/ena/browser/view/PRJEB43283
39462	Previously submitted	PRJEB43283	Oostvogels et al., 2022	https://www.ebi.ac.uk/ena/browser/view/PRJEB43283
19404	Previously submitted	PRJEB43283	Oostvogels et al., 2022	https://www.ebi.ac.uk/ena/browser/view/PRJEB43283
11044	Previously submitted	PRJEB43283	Oostvogels et al., 2022	https://www.ebi.ac.uk/ena/browser/view/PRJEB43283
11448	Previously submitted	PRJEB43283	Oostvogels et al., 2022	https://www.ebi.ac.uk/ena/browser/view/PRJEB43283
15957	Previously submitted	PRJEB43283	Oostvogels et al., 2022	https://www.ebi.ac.uk/ena/browser/view/PRJEB43283
16462	Previously submitted	PRJEB43283	Oostvogels et al., 2022	https://www.ebi.ac.uk/ena/browser/view/PRJEB43283
17207	Previously submitted	PRJEB43283	Oostvogels et al., 2022	https://www.ebi.ac.uk/ena/browser/view/PRJEB43283
17871	Previously submitted	PRJEB43283	Oostvogels et al., 2022	https://www.ebi.ac.uk/ena/browser/view/PRJEB43283
19816	Previously submitted	PRJEB43283	Oostvogels et al., 2022	https://www.ebi.ac.uk/ena/browser/view/PRJEB43283
28945	Previously submitted	PRJEB43283	Oostvogels et al., 2022	https://www.ebi.ac.uk/ena/browser/view/PRJEB43283
12533	Previously submitted	PRJEB43283	Oostvogels et al., 2022	https://www.ebi.ac.uk/ena/browser/view/PRJEB43283
31345	Previously submitted	PRJEB43283	Oostvogels et al., 2022	https://www.ebi.ac.uk/ena/browser/view/PRJEB43283
37936	Previously submitted	PRJEB43283	Oostvogels et al., 2022	https://www.ebi.ac.uk/ena/browser/view/PRJEB43283
28887	Previously submitted	PRJEB43283	Oostvogels et al., 2022	https://www.ebi.ac.uk/ena/browser/view/PRJEB43283
14852	Previously submitted	PRJEB43283	Oostvogels et al., 2022	https://www.ebi.ac.uk/ena/browser/view/PRJEB43283
30454	Previously submitted	PRJEB43283	Oostvogels et al., 2022	https://www.ebi.ac.uk/ena/browser/view/PRJEB43283
29897	Previously submitted	PRJEB43283	Oostvogels et al., 2022	https://www.ebi.ac.uk/ena/browser/view/PRJEB43283
36850	Previously submitted	PRJEB43283	Oostvogels et al., 2022	https://www.ebi.ac.uk/ena/browser/view/PRJEB43283
10319	Previously submitted	PRJEB43283	Oostvogels et al., 2022	https://www.ebi.ac.uk/ena/browser/view/PRJEB43283
29343	Previously submitted	PRJEB43283	Oostvogels et al., 2022	https://www.ebi.ac.uk/ena/browser/view/PRJEB43283
31853	Previously submitted	PRJEB43283	Oostvogels et al., 2022	https://www.ebi.ac.uk/ena/browser/view/PRJEB43283
33316	Previously submitted	PRJEB43283	Oostvogels et al., 2022	https://www.ebi.ac.uk/ena/browser/view/PRJEB43283
8695	Previously submitted	PRJEB43283	Oostvogels et al., 2022	https://www.ebi.ac.uk/ena/browser/view/PRJEB43283
19366	Previously submitted	PRJEB43283	Oostvogels et al., 2022	https://www.ebi.ac.uk/ena/browser/view/PRJEB43283
23866	Previously submitted	PRJEB43283	Oostvogels et al., 2022	https://www.ebi.ac.uk/ena/browser/view/PRJEB43283
10552	Previously submitted	PRJEB43283	Oostvogels et al., 2022	https://www.ebi.ac.uk/ena/browser/view/PRJEB43283
39526	Previously submitted	PRJEB43283	Oostvogels et al., 2022	https://www.ebi.ac.uk/ena/browser/view/PRJEB43283
19725	Previously submitted	PRJEB43283	Oostvogels et al., 2022	https://www.ebi.ac.uk/ena/browser/view/PRJEB43283
19726	Previously submitted	PRJEB43283	Oostvogels et al., 2022	https://www.ebi.ac.uk/ena/browser/view/PRJEB43283
19077	Previously submitted	PRJEB43283	Oostvogels et al., 2022	https://www.ebi.ac.uk/ena/browser/view/PRJEB43283
34001	Previously submitted	PRJEB43283	Oostvogels et al., 2022	https://www.ebi.ac.uk/ena/browser/view/PRJEB43283
27501	Previously submitted	PRJEB43283	Oostvogels et al., 2022	https://www.ebi.ac.uk/ena/browser/view/PRJEB43283
19234	Previously submitted	PRJEB43283	Oostvogels et al., 2022	https://www.ebi.ac.uk/ena/browser/view/PRJEB43283
12966	Previously submitted	PRJEB43284	Oostvogels et al., 2023	https://www.ebi.ac.uk/ena/browser/view/PRJEB43284
17661	Previously submitted	PRJEB43285	Oostvogels et al., 2024	https://www.ebi.ac.uk/ena/browser/view/PRJEB43285
18243	Previously submitted	PRJEB43286	Oostvogels et al., 2025	https://www.ebi.ac.uk/ena/browser/view/PRJEB43286
9964	Previously submitted	PRJEB43287	Oostvogels et al., 2026	https://www.ebi.ac.uk/ena/browser/view/PRJEB43287
15141	Previously submitted	PRJEB43288	Oostvogels et al., 2027	https://www.ebi.ac.uk/ena/browser/view/PRJEB43288
19266	Previously submitted	PRJEB43289	Oostvogels et al., 2028	https://www.ebi.ac.uk/ena/browser/view/PRJEB43289
18529	Previously submitted	PRJEB43290	Oostvogels et al., 2029	https://www.ebi.ac.uk/ena/browser/view/PRJEB43290
11509	Previously submitted	PRJEB43291	Oostvogels et al., 2030	https://www.ebi.ac.uk/ena/browser/view/PRJEB43291
16787	Previously submitted	PRJEB43292	Oostvogels et al., 2031	https://www.ebi.ac.uk/ena/browser/view/PRJEB43292
18455	Previously submitted	PRJEB43293	Oostvogels et al., 2032	https://www.ebi.ac.uk/ena/browser/view/PRJEB43293
13570	Previously submitted	PRJEB43294	Oostvogels et al., 2033	https://www.ebi.ac.uk/ena/browser/view/PRJEB43294
14118	Previously submitted	PRJEB43295	Oostvogels et al., 2034	https://www.ebi.ac.uk/ena/browser/view/PRJEB43295

## Sheet: Table S1
Supplementary Table S 1: Distribution of XDR-TB isolates per lineage and sublineage
Main Lineages	Sub lineages	N	N%
Lineage 1	Lineage1.2.2.2	1	0.14
Total I		1	0.14
Lineage 2	Lineages 2.2.1	260	40.43
	Lineages 2.2.1.1	5	0.78
	Lineages 2.2.2	378	58.79
Total II		643	88.2
Lineage 4	Lineage4.1.1.1	4	4.7
	Lineage4.1.1.3	44	51.77
	Lineage4.1.2	1	1.18
	Lineage4.1.2.1	5	5.88
	Lineage4.3.2.1	8	9.41
	Lineage4.3.3	10	11.76
	Lineage4.4.1.1	5	5.89
	Lineage4.4.1.1.1	1	1.18
	Lineage4.7	1	1.18
	Lineage4.8	4	4.7
	Lineage4.9	2	2.35
Total III		85	11.66
General Total		729	100

## Sheet: Table S2.
	Name	Code	Seat	Area	Population	Pop. density
				(km2)[43]	(2016)[44]	(per km2)
	Cape Winelands District Municipality	DC2	Worcester	21,473	866,001	40.3				Healthcare district		% of XDR		% of WC population
	Central Karoo District Municipality	DC5	Beaufort West	38,854	74,247	1.9				Cape Town Metropole	445	0.764605	4005016	0.637769
	City of Cape Town Metropolitan Municipality	CPT	Cape Town	2,446	4,005,016	1,637.6				Cape Winelands	49	0.0841924	866001	0.137904
	Garden Route District Municipality	DC4	George	23,331	611,278	26.2				Central Karoo	1	0.00171821	74247	0.0118233
	Overberg District Municipality	DC3	Bredasdorp	12,239	286,786	23.4				Garden route	50	0.0859107	611278	0.0973414
	West Coast District Municipality	DC1	Moorreesburg	31,119	436,403	14				Overberg	12	0.0206186	286786	0.0456685
										West Coast	25	0.0429553	436403	0.0694939
Source: https://en.wikipedia.org/wiki/Western_Cape#Municipalities											582		6279731

## Sheet: Table S3.
Supplementary Table S2: Drug resistance profile with additional resistance
Drug resistance profile		N	N%
MDR-TB	MDR	1	4.35
	MDR-TB+EMB+PZA+STR+ETO	6	26.08
	MDR-TB+EMB+PZA+ETO	5	21.75
	MDR-TB+EMB+ETO	3	13.04
	MDR-TB+ETO	3	13.04
	MDR-TB+EMB+PZA+STR	2	8.69
	MDR-TB+EMB+STR+ETO	1	4.35
	MDR-TB+PZA+ETO	1	4.35
	MDR-TB+PZA+STR+ETO	1	4.35
Total I		23	3.15
Poly-DR	INH+EMB+PZA+STR+FQ+AMK+KAN+CAP+ETO	2	40
	INH+EMB+PZA+STR+FQ+AMK+KAN+CAP	1	20
	RIF+EMB+PZA+STR+FQ+KAN+AMK+CAP	1	20
	RIF+KAN+AMK+CAP	1	20
Total II		5	0.68
Pre-XDR-TB	Pre-XDR-TB+EMB+PZA+STR+ETO	74	71.15
	Pre-XDR-TB+EMB+PZA+ETO	8	7.69
	Pre-XDR-TB+PZA+STR+ETO	8	7.69
	Pre-XDR-TB+EMB+STR+ETO	4	3.84
	Pre-XDR-TB	3	2.88
	Pre-XDR-TB+EMB+ETO	3	2.88
	Pre-XDR-TB+PZA+ETO	2	1.92
	Pre-XDR-TB+EMB	1	0.96
	Pre-XDR-TB+ETO	1	0.96
Total III		104	14.26
XDR-TB	XDR-TB+EMB+PZA+STR+ETO	361	61.1864
	XDR-TB+EMB+PZA+STR+ETO+CFZ+BDQ	12	2.0339
	XDR-TB+EMB+ETO	59	10
	XDR-TB+EMB+ETO+CFZ+BDQ	7	1.18644
	XDR-TB+EMB+PZA+ETO	55	9.32203
	XDR-TB+EMB+PZA+ETO+CFZ+BDQ	11	1.86441
	XDR-TB+EMB+PZA+STR	33	5.59322
	XDR-TB+EMB+PZA+STR+ETO+PAS	11	1.86441
	XDR-TB+EMB+PZA+STR+ETO+LZD	4	0.677966
	XDR-TB+EMB+PZA+STR+ETO+LZD+CFZ+BDQ	5	0.847458
	XDR-TB+EMB+STR+ETO	8	1.35593
	XDR-TB+ETO	6	1.01695
	XDR-TB+EMB+STR+ETO	4	0.677966
	XDR-TB+PZA+STR+ETO	4	0.677966
	XDR-TB+EMB+PZA	2	0.338983
	XDR-TB+EMB+STR+ETO+PAS	2	0.338983
	XDR-TB+EMB+PZA+STR+CFZ+BDQ	1	0.169492
	XDR-TB+EMB+PZA+STR+ETO+PAS	1	0.169492
	XDR-TB+PZA+ETO+CFZ+BDQ	1	0.169492
	XDR-TB+EMB+PZA+STR+ETO+CFZ+BDQ	1	0.169492
	XDR-TB+EMB+PZA+STR+ETO+PAS+LZD	1	0.169492
	XDR-TB+STR+ETO	1	0.169492
Total III		590	80.93
Susceptible	Susceptible	7
Total IV		7	0.96
General Total I		722	99.04
General Total II		729	100
INH: isoniazid; EMB: ethambutol; PZA: pyrazinamide; STR: streptomycin; FQ: fluoroquinolone; AMK: amikacin; KAN: kanamycin; CAP: capreomycin; ETO: ethionamide; PAS: para-aminosalicylic_acid; LZD: linezolid; CFZ: clofazimine; BDQ: bedaquiline.

## Sheet: Table S4.
Supplementary Table S3: Drug Resistance Mutations of 590 XDR-TB Isolates identifed using WGS
							XDR-TB	Lineage 2.2.1		Lineage 2.2.2		Lineage 4
Gene	Rifampicin (RIF)					N	N%	N	N%	N	N%	N	N%
rpoB		D435G+L452P				9	1.52542					9	15.2542
		D435V				176	29.8305			175	52.0833	1	1.69492
		D435Y				7	1.18644			7	2.08333
		H445D				1	0.169492			1	0.297619
		H445N				1	0.169492			1	0.297619
		H445R				1	0.169492
		H445R+S450L				1	0.169492	1	0.518135
		L430P				1	0.169492
		N432K				4	0.677966					4	6.77966
		S450L				375	63.5593	182	94.3005	151	44.9405	42	71.1864
		S450L+rpoC_F452S				2	0.338983					2	3.38983
		S450L+rpoC_L527V				10	1.69492	10	5.18135
		S450L+T400A				2	0.338983			1	0.297619	1	1.69492
	Total rpoB					590	100
Isoniazid (INH)
ahpC		c-48G>A+katG_S315T				28	4.74576					28	90.3226
		c.-57C>T+katG_S315T				3	0.508475					3	9.67742
	Total ahpC					31	5.25424
fabG1		c.-777C>T				45	7.62712	43	28.1046	2	0.615385
		c.-777C>T+inhA_I194T				100	16.9492	99	64.7059
		c.-777C>T+inhA_I21T				1	0.169492	1	0.653595
		c.-777C>T+katG_N35D				1	0.169492	1	0.653595
		c.-777C>T+katG_S315T				157	26.6102	8	5.22876	147	45.2308	2	18.1818
		c.-777C>T+katG_T394A				1	0.169492	1	0.653595
		c.-779G>T+inhA_I21V+katG_S315T				1	0.169492			1	0.307692
		c.-779G>T+katG_S315T				174	29.4915			174	53.5385
		c.-770T>A+katG_S315T				10	1.69492			1	0.307692	9	81.8182
	Total fabG1					490	83.0508
inhA		S94A+katG_S315T				3	0.508475					3	100
	Total inhA					3	0.508475
katG		S315T				442	74.9153	48	97.9592	335	100	59	100
	Total katG					442	74.9153
Pyrazinamide (PZA)
pncA		c.-2002_287del				1	0.169492					1	1.75439
		c.-2002_288del				2	0.338983					2	3.50877
		c.-326_*44del+c.-326_555del				1	0.169492	1	0.68
		c.-326_555del				36	6.10169	36	24.4444
		c.-424_*16155del				1	0.169492	1	0.679012
		c.134_135dupTG+Y103*				3	0.508475	3	2.03704
		c.143delA+D12N+Q10*+K96E+W119*				1	0.169492	1	0.679012
		c.161delC				1	0.169492	1	0.679012
		c.328dupG				1	0.169492	1	0.679012
		c.390_391dupGG				1	0.169492		0			1	1.75439
		c.456dupC				9	1.52542		0			9	15.7895
		c.459_466delCAGGGTGC				3	0.508475	3	2.03704
		c.517dupG				174	29.4915		0	174	53.211
		A146T				1	0.169492	1	0.679012
		D136H				2	0.338983	2	1.35802
		D8N				43	7.28814	43	29.1975
		C14R				151	25.5932		0	151	46.1774
		C14W				1	0.169492	1	0.679012
		Q10P				3	0.508475		0			3	5.26316
		G132A				1	0.169492		0			1	1.75439
		G97V				2	0.338983		0			2	3.50877
		I31S				1	0.169492		0	1	0.30581
		I5S+W119*+V139A				1	0.169492	1	0.679012
		M175V				3	0.508475		0			3	5.26316
		F13L				1	0.169492		0			1	1.75439
		S164P				8	1.35593	6	4.07407			2	3.50877
		S66P				1	0.169492	1	0.679012
		S88*+V130A				1	0.169492	1	0.679012
		T100I+T160A				19	3.22034	19	12.9012
		T100P				2	0.338983	2	1.35802
		T135P				14	2.37288	11	7.46914			3	5.26316
		T142M				1	0.169492		0	1	0.30581
		Y103*				19	3.22034	19	12.9012
		V130A				8	1.35593	8	5.4321
		V139G				1	0.169492					1	1.75439
		V139M				26	4.40678					26	45.614
		V180A				2	0.338983					2	3.50877
	Total pncA					546	92.5424
Ethambutol (EMB)
EMB	embA	c.-12C>T+embB_G406D				1	0.169492					1	33.3333
		c.-12C>T+embB_M306V				1	0.169492					1	33.3333
		c.-16C>G				7	1.18644			7	100
		c.-16C>T+embB_M306V				1	0.169492					1	33.3333
		G321S+embB_M306V				1	0.169492	1	100
	Total embA					11	1.86441
	embB	A659T+H312R+L359I+M306I				1	0.169492			1	0.304878
		D1024N+D328Y				2	0.338983					2	3.57143
		D354A				1	0.169492	1	0.540541
		Q497R				6	1.01695	3	1.62162			3	5.35714
		Q497K+M306I				4	0.677966			4	1.21951
		G406D				6	1.01695	5	2.7027
		G406S				1	0.169492			1	0.304878
		M306I				350	59.322	23	12.4324	320	97.561	7	12.5
		M306V				197	33.3898	151	81.6216	2	0.609756	44	78.5714
	Total embB					568	96.2712
	Total EMB					579	98.1356
Streptomycin (STR)
STR	gid	c.102delG				1	0.169492	1	100
		c.161_290del				6	1.01695					6	60
		c.386delG				4	0.677966					4	40
		L79S				12	2.0339			12	3.57143
		L79S+rrs_n.462C>T+514A>C				1	0.169492			1	0.297619
		L79S+rrs_n.514A>C				319	54.0678			319	94.9405
		L79S+rrs_n.514A>C+888G>A				4	0.677966			4	1.19048
	Total gid					347	58.8136
	rpsL	K43R				100	16.9492	62	98.4127			38	100
		K88R				1	0.169492	1	1.5873
	Total rpsL					101	17.1186
	rrs	n.514A>C				348	58.9831	25	96.1538	323	99.0826
		n.888G>A				4	0.677966	1	3.84615	3	0.917431
	Total rrs					352	59.661
Fluoroquinolone (FQ)
FQ	gyrA	A90V				103	17.4576	42	22.9508	46	13.9818	15	26.7857
		A90V+D94A				4	0.677966	3	1.63934	1	0.303951
		A90V+D94N				1	0.169492			1	0.303951
		A90V+D94G				3	0.508475			2	0.607903	1	1.78571
		A90V+D94Y				2	0.338983			2	0.607903
		A90V+S91P				10	1.69492	1	0.546448	9	2.73556
		A90V+S91P+gyrB_A504V+D461N				1	0.169492					1	1.78571
		A90V+gyrB_R446C				3	0.508475	3	1.63934
		A90V+gyrB_D461N				3	0.508475			3	0.911854
		D89N				2	0.338983			1	0.303951	1	1.78571
		D89N+D94A				1	0.169492			1	0.303951
		D94A				70	11.8644	51	27.8689	15	4.55927	4	7.14
		D94N				59	10	4	2.18579	47	14.2857	8	14.2857
		D94N				1	0.169492			1	0.303951
		D94G				244	41.3559	67	36.612	156	47.4164	20	35.71
		D94G+S91P				2	0.338983	1	0.546448	1	0.303951
		D94G+S91P+gyrB_E501D				1	0.169492			1	0.303951
		D94G+gyrB_E501D				2	0.338983			1	0.303951	1	1.78571
		D94G+E501V				1	0.169492			1	0.303951
		D94H				6	1.01695	1	0.546448	5	1.51976
		D94Y				14	2.37288	1	0.546448	12	3.64742	1	1.78571
		G88A				1	0.169492	1	0.546448
		G88C				13	2.20339			12	3.64742	1	1.78571
		S91P				21	3.55932	7	3.82514	11	3.34347	3	5.35714
		S91P+gyrB_E501D				1	0.169492	1	0.546448
	Total gyrA					569	96.4407
	gyrB	R446C				8	1.35593	7	50	1	6.66667
		N499D				2	0.338983			2	13.3333
		N499T				1	0.169492	1	7.14286
		D461N				6	1.01695			5	33.3333	1	25
		D461H				3	0.508475					3	75
		E501D				10	1.69492	3	21.4286	6	40	1	25
		E501V				2	0.338983	1	7.14286	1	6.66667
		T500N				1	0.169492	1	7.14286
		T500P				1	0.169492	1	7.14286
	Total gyrB					34	5.76271
Amikacin (AMK)
Amikacin	eis	c.-14C>T				10	1.69492	7	100			3	100
	Total eis					10	1.69492
	rrs	n.1401A>G				555	94.0678	177	100	334	99.4048	43	100
		n.1402C>T				2	0.338983			2	0.595238
Total rrs						557	94.4068
Kanamycin (KAN)
Kanamycin	eis	c.-14C>T				10	1.69492	7	36.8421			3	20
		c.-10G>A+rrs_n.1401A>G				7	1.18644	1	5.26316	1	50	5	33.3333
		c.-10G>C				7	1.18644	6	31.5789			1	6.66667
		c.-12C>T				6	1.01695	2	10.5263			4	26.6667
		c.-12C>T+c.-37G>T				1	0.169492					1	6.66667
		c.-12C>T+rrs_n.1401A>G				2	0.338983	2	10.5263
		c.-37G>T				1	0.169492					1	6.66667
		c.-8C>A				1	0.169492	1	5.26316
		c.-8C>A+rrs_n.1401A>G				1	0.169492			1	50
	Total eis					36	6.10169
	rrs	n.1401A>G				561	95.0847	177	100	335	99.4065	49	100
		n.1402C>T				2	0.338983			2	0.593472
	Total rrs					563	95.4237
Capreomycin (CAP)
Capreomycin	rrs	n.1401A>G				552	93.5593	177	100	331	98.5119	43	91.4894
		n.1401A>G+tlyA_c.382dupG				1	0.169492			1	0.297619
		n.1401A>G+tlyA_c.698dupC				1	0.169492			1	0.297619
		n.1401A>G+ tlyA_p.Ser159*				1	0.169492			1	0.297619
		n.1402C>T				2	0.338983			2	0.595238
	Total rrs					557	94.4068
	tlyA	c.139_140insA+c.201_202dupGC				1	0.169492					1	2.12766
		c.53dupG				2	0.338983			1	100	1	2.12766
		c.80dupT				1	0.169492					1	2.12766
		Gln184*				1	0.169492					1	2.12766
	Total tlyA					5	0.847458
Ethionamide (ETO)
ETO	ethA	c.-11A>G+inhA c.-770T>A				9	1.52542					9	18
		c.1100_*809del				3	0.508475	3	12
		c.1200_1201dupGT+ethR_A95T+inhA c.-777C>T+I194T				1	0.169492	1	4
		c.1290delC				1	0.169492					1	2
		c.1370delT				3	0.508475					3	6
		c.1465dupG+ethR_A95T+ inhA c.-777C>T				5	0.847458	5	20
		c.312dupG+ethR_A95T+ inhA c.-777C>T+inhA p.I194T				1	0.169492	1	4
		c.597delC				28	4.74576					28	56
		c.65delA+ethR_A95T+inhA c.-777C>T				3	0.508475	3	12
		c.860delA				3	0.508475					3	6
		c.867_934delG**				3	0.508475					3	6
		A381P				12	2.0339			12	3.56083
		A381P+ inhA c.-770T>A				1	0.169492			1	0.296736
		A381P+inhA c.-777C>T				149	25.2542			149	44.2136
		A381P+ inhA c.-779G>T				175	29.661			175	51.9288
		Q24*+ethR_A95T+inhA c.-777C>T				4	0.677966	4	16
		G43C				8	1.35593	8	32
		Total ethA				409	69.322
	ethR	A95T+inhA c.-777C>T				45	7.62712	45	31.25
		A95T+inhA c.-777C>T+inhA p.I194T				99	16.7797	98	68.0556
		A95T+inhA c.-777C>T+inhA p.I21T				1	0.169492	1	0.694444
		Total ethR				145	24.5763
	fabG1	inhA c.-777C>T				344	58.3051	22	100	320	100	2	100
		inhA c.-777C>T+inhA_I194T				1	0.169492
		Total fabG1				345	58.4746
	inhA	S94A				3	0.508475					3	100
		Total inhA				3	0.508475
Para-aminosalicylic_acid (PAS)
	folC	R49W				5	0.847458			5	83.3333
		I43T				1	0.169492	1	100
		L56V				1	0.169492			1	16.6667
	Total folC					7	1.18644
	thyA	c.-2232_*5693del				1	0.169492			1	33.3333
		H207R				2	0.338983			2	66.6667
		F152V				1	0.169492					1	100
	Total thyA					4	0.677966
	thyX	c.-16C>T				5	0.847458	2	100	3	100
	Total thyX					5	0.847458
Cycloserine (CYCL)
	ald	c.436_437dupGC				5	0.847458			5	100
		c.436_437dupGC+c.464delG				1	0.169492					1	50
		c.464delG				3	0.508475	2	100			1	50
	Total ald					9	1.52542
	alr	L113R				111	18.8136			108	99.0826	3	100
		M343T				3	0.508475	2	100	1	0.917431
	Total alr					114	19.322
Linezolid (LZD)
	rplC	C154R				6	1.01695			6	60
	rrl	n.2814G>T				4	0.677966			4	40
	Total LZD					10	1.69492			10
Bedaquiline/Clofazamine (BDQ/CLZ)
	mmpR5	c.144dupC				4	0.677966	1	50	2	7.69231	1	50
		c.138_139dupTG				1	0.169492			1	3.84615
		c.139_140dupGA				1	0.169492			1	3.84615
		c.139dupG+c.144dupC				1	0.169492			1	3.84615
		c.139dupG				3	0.508475			3	11.5385
		c.430_431dupGC				1	0.169492					1	50
		c.446dupC				1	0.169492			1	3.84615
		c.198delG				3	0.508475			3	11.5385
		c.198dupG				3	0.508475	1	50	2	7.69231
		c.214delC				1	0.169492			1	3.84615
		p.N70D				1	0.169492			1	3.84615
		p.C46R				4	0.677966			4	15.3846
		p.Q115*				4	0.677966			4	15.3846
		p.E104*				1	0.169492			1	3.84615
	pepQ	c.150_151dupCG				1	0.169492			1	3.84615
	Total BDQ/CLZ					30	5.08475			26
c.867_934delG**:c.867_934delGGACCAGCGATTGTGCTTGGTGCCCAACGGCGACCTGTTCCGGGCCATTCGTCACGGGAAGGTCGAGG

## Sheet: Table S5
Table S4: Variants in genes associated with new and repurposed drugs
New and repurposed drug	Genes	Variants	Isolaters number	WHO drug resistance Categories
Linezolid	rplC	p.Cys154Arg	6	tier 1
	rrl	n.2814G>T	4	tier 1
Bedaquiline/ Clofazamine	pepQ	c.150_151dupCG	1	Not found in in the WHO Catalogue V2
	mmpR5	p.Glu104*	1	Not found in in the WHO Catalogue V2
	mmpR5	p.Gln115*	1	Uncertain significance
	mmpR5	p.Cys46Arg	2	Uncertain significance
	mmpR5	p.Asn70Asp	1	tier 1
	mmpR5	c.466dupC	2	Not found in in the WHO Catalogue V2
	mmpR5	c.214delC	1	Not found in in the WHO Catalogue V2
	mmpR5	c.198dupG	3	Not found in in the WHO Catalogue V2
	mmpR5	c.198delG	2	Not found in in the WHO Catalogue V2
	mmpR5	c.144dupC	2	Not found in in the WHO Catalogue V2
	mmpR5	c.139dupG	1	Not found in in the WHO Catalogue V2
	mmpR5	c.139dupG+c.144dupC	1	Not found in in the WHO Catalogue V2
	mmpR5	c.139_140dupGA	1	Not found in in the WHO Catalogue V2
	mmpR5	c.138_139dupTG	1	Not found in in the WHO Catalogue V2
			30

## Sheet: Table S6
Supplementary Table S5: Number of clusters per cluster size, according to SNP distance threshold (SNP=0, SNP≤5, SNP≤12) and per Lineage.
	SNP Threshold distance
	SNP 0				SNP ≤5				SNP ≤12
Cluster Size (number of isolates)	Sublineage L2.2.1	Sublineage L2.2.2	Lineage 4	Total	Sublineage L2.2.1	Sublineage L2.2.2	Lineage 4	Total	Sublineage L2.2.1	Sublineage L2.2.2	Lineage 4	Total
2	6	31	2	39	6	4	3	13	1	0	1	2
3	10	12	0	22	2	0	6	8	0	0	4	4
4	1	4	0	5	1	2	0	3	0	1	1	2
5	0	3	0	3	1	1	1	3	0	0	0	0
6	1	1	0	2	1	1	0	2	0	0	0	0
7	0	1	0	1	1	0	0	1	0	1	0	1
8	0	1	0	1	1	0	0	1	1	0	1	2
9	0	0	0	0	0	0	0	0	1	0	0	1
12	0	0	0	0	0	0	0	0	0	0	0	0
24	0	0	0	0	1	0	0	1	0	0	0	0
26	0	0	0	0	0	0	0	0	1	0	0	1
27	0	0	0	0	0	0	0	0	0	0	1	1
84	0	0	0	0	1	0	0	1	0	0	0	0
126	0	0	0	0	0	1	0	1	0	0	0	0
142	0	0	0	0	0	0	0	0	1	0	0	1
146	0	0	0	0	0	0	0	0	0	1	0	1
149	0	0	0	0	0	1	0	1	0	0	0	0
171	0	0	0	0	0	0	0	0	0	1	0	1

## Sheet: Table S7
Supplementary Table S6: Multivariate regression logistic between XDR-TB strains characteristics and genomic cluster (for 0 SNP and 5 SNP distance threshold)
	SNP 0				SNP 5
	Not Clustered	Clustered	Odds Ratio (univariate)	Odds Ratio (multivariate)	Not Clustered	Clustered	Odds Ratio (univariate)	Odds Ratio (multivariate)
	n (%)	n (%)	Value (95% CI, P>z )	Value (95% CI, P>z)	n (%)	n (%)	Value (95% CI)	Value (95% CI)
Age group (years)
<20	25 (6.81)	13 (6.40)	1.6 (0.6-1.3, p=0.67)	1.51 (0.5-4.53, p=0.45)	5 (5.95)	33 (6.79)	1.24 (0.40-3.77, p=0.7)	1.44 (0.39-5.30, p=0.57)
20-29	91 (24.80)	59 (29.06)	2.0 (1.1-3.6, p=0.023)	1.98 (0.96-4.1, p=0.06)	20 (23.81)	130 (26.75)	1.22 (0.57-2.61, p=0.6)	0.61 (0.21-1.73, p=0.35)
30-39	122 (33.24)	62 (30.54)	1.57 (0.87-2.84, p=0.13)	1.47 (0.71-3.04, p=0.29)	27 (34.14)	157 (32.30)	1.09 (0.53-2.24, p=0.8)	0.60 (0.21-1.70, p=0.34)
40-49	67 (18.26)	49 (24.14)	2.26 (1.21-4.2, p=0.01)	2.86 (1.33-6.18, p=0.007)	19 (22.62 )	97 (19.96)	0.96 (0.44-2.07, p=0.92)	1.04 (0.32-3.39, p=1.04)
>=50	62 (16.89)	20 (9.85)	1	-	13 (15.48)	69 (14.20)	1	-
Gender
Female	169 (45.31)	98 (47.12)	-	-	38 (45.24)	229 (46.08)	-	-
Male	204 (54.69)	110 (52.88)	0.9 (0.6-1.3, p=0.67)	0.8 (0.5-1.2, p=0.31)	46 (54.76)	268 (53.92)	0.96 (0.60-1.53, p=0.88)	0.82 (0.45-1.50, p=0.53)
Years
2010	55 (14.75)	21 (10.05)	1.14 (0.46-2.8, p=0.76)	1.18 (0.43-3.20, p=0.74)	13 (15.48)	63 (12.65)	1.16 (0.42-3.23, p=0.76)	1.64 (0.49-5.43, p=0.41)
2011	34 (9.12)	28 (13.40)	2.47 (0.99-6.10, p=0.05)	1.78 (0.65-4.88, p=0.25)	7 (8.33)	55 (11.04)	1.89 (0.6-5.93, p=0.27)	1.39 (0.34-5.74, p=0.64)
2012	48 (12.87)	29 (13.88)	1.81 (0.74-4.38, p=0.18)	1.47 (0.53-4.04, p=0.45)	10 (11.90)	67 (13.45)	1.61 (0.56-4.66, p=0.37)	1.88 (0.42-8.26, p=0.40
2013	31 (8.31)	19 (9.09)	1.83 (0.71-4.73, p=0.2)	1.74 (0.61-4.98, p=0.29)	4 (4.76)	46 (9.24)	2.77 (0.74-10.32, p=0.12)	2.87 (0.58-14.24, p=0.19)
2014	33 (8.85)	12 (5.74)	1.09 (0.4-2.97, p=0.86)	0.81(0.23-2.75, p=0.73)	5 (5.95)	40 (8.03)	1.93 (0.55-6.69, p=0.3)	4.21 (0.9-19.6, p=0.06)
2015	48 (12.87)	38 (18.18)	2.37 (0.99-5.64, p=0.05)	2.77 (1.01-7.56, p=0.04)	15 (17.86)	71 (14.26)	1.14 (0.42-3.09, p=0.79)	1.33 (0.38-4.61, p=0.64)
2016	37 (9.92)	23 (11.00)	1.86 (0.74-4.66, p=0.18)	1.53 (0.55-4.27, p=0.40)	11 (13.10)	49 (9.84)	1.07 (0.37-3.08, p=0.89)	1.31 (0.35-4.81, p=0.68)
2017	35 (9.38)	15 (7.18)	1.28 (0.48-3.38, p=0.61)	1.16 (0.39-3.47, p=0.77)	9 (10.71)	41 (8.23)	1.09 (0.36-3.29, p=0.86)	1.57 (0.35-7.05, p=0.55)
2018	25 (6.70)	15 (7.18)	1.8 (0.66-4.84, p=0.24)	2.29 (0.74-7.08, p=0.14)	3 (3.57)	37 (7.43)	2.97 (0.7-12.52, p=0.13)	8.81 (1.54-50.46, p=0.014)
2019	27 (7.24)	9 (4.31)	-	-	7 (8.33)	29 (5.82)	1	-
Healthcare district
Cape Town Metropole	278 (74.53)	167 (79.90)	14.41 (1.93-107.55, p=0.009)	4.55 (0.57-36.00, p=0.15)	59 (70.24)	386 (77.51)	3.07 (1.27-7.45, p=0.013)	0.87 (0.18-4.06, p=0.86)
Winelands Cape	34 (9.12)	15 (7.18)	10.58 (1.30-85.65, p=0.027)	4.6 (0.52-41.17, p=0.16)	9 (10.71)	40 (8.03)	2.09 (0.69-6.33, p=0.19)	0.92 (0.13-6.1, p=0.93)
Central Karoo	0 (0.00)	1 (0.48)	1	-	0 (0.00)	1 (0.20)	1	-
Garden Route	30 (8.04)	20 (9.57)	15.99 (2-127.9, p=0.009)	8.66 (0.98-75.84, p=0.051)	6 (7.14)	44 (8.84)	3.45 (1.04-11.42, p=0.043)	1.96 (0.31-12.29, p=0.46)
Overberg	7 (1.88)	5 (2.39)	17.14 (1.7-172.04, p=0.016)	3.79 (0.29-49.54, p=0.3)	2 (2.38)	10 (2.01)	2.45 (0.41-13.34, p=0.33)	0.47 (0.04-5.56, p=0.55)
West Coast	24 (6.43)	1 (0.48)	1	-	8 (9.52)	17 (3.41)	1	-
AFB smear results
1+	47 (15.26)	20 (12.27)	0.56 (0.24-1.32, p=0.19)	0.63 (0.23-1.70, p=0.37)	13 (19.40)	54 (13.37)	0.38 (0.10-1.47, p=0.16)	0.41 (0.08-2.09, p=0.41)
2+	28 (9.09)	11 (6.75)	0.52 (0.19-1.37, p=0.19)	0.44 (0.14-1.38, p=0.16)	7 (10.45)	32 (7.92)	0.42 (0.10-1.8, p=0.24)	0.38 (0.06-2.37, p=0.30)
3+	58 (18.83)	39 (23.93)	0.89 (0.4-1.96, p=0.78)	0.88 (0.34-2.25, p=0.79)	12 (17.91)	85 (21.04)	0.66 (0.17-2.50, p=0.54)	0.72 (0.13-3.80, p=0.70)
Scanty	20 (6.49)	15 (9.20)	1	-	3 (4.48)	32 (7.92)	1	-
Negative	155 (50.32)	78 (47.85)	0.67 (0.32-1.38, p=0.27)	0.63 (0.26-1.53, p=0.31)	32 (47.76)	201 (49.75)	0.58 (0.17-2..03, p=0.40)	0.72 (0.09-2.44, p=0.37)
Lineages
2.2.1	139 (37.27)	52 (24.88)	10.47 (2.46-44.47, p=0.001)	8.95 (1.88-42.62, p=0.006)	32 (38.10)	159 (31.93)	4.96 (2.62-9.41, p<0.0001)	7.96 (3.01-21.03, p<0.0001)
2.2.2	178 (47.72)	155 (74.16)	24.38 (5.85-101.55, p<0.0001)	16.87 (3.61-78.72, p=0.006)	23 (34.52))	310 (62.25)	13.47 (6.92-26.25, p<0.0001)	22.02 (8.4-57.74, p<0.0001)
4	56 (15.01)	2 (0.96)	1	-	29 (34.52)	29 (5.82)	1	-

## Sheet: Table S8.
Supplementary Table S7: Multivariate regression logistic between XDR-TB strains characteristics and genomic cluster sizes for 0 SNP distance threshold
	SNP 0
	All cases	Cases in cluster n		Univariate (Small)				Multivariate (Small)
		large	small	Odds ratio	P>z	95% CI.		Odds ratio	P>z	95% CI.
Gender
Female	267	14	84
Male	314	20	90	1.33333	0.449	0.633042	2.80831	1.53572	0.37	0.600906	3.92479
Total	581	34	174
Age group
[0-19]	38	2	11	0.727273	0.738	0.112888	4.68539	0.563761	0.693	0.0328979	9.66098
[20-29]	150	10	49	0.816326	0.758	0.224807	2.96427	0.781611	0.75	0.171849	3.55497
[30-39]	184	11	51	0.862745	0.82	0.241137	3.08675	0.77159	0.755	0.151199	3.93754
[40-49]	116	7	42	0.666667	0.558	0.171669	2.58897	0.361257	0.241	0.0658817	1.98092
[50-79]	82	4	16	1
Total	570	34	169
Years
2010	76	2	19	1.47368	0.761	0.12124	17.9128	4.50768	0.198	0.455497	44.6088
2011	62	3	25	1.68	0.666	0.159287	17.719	7.48267	0.062	0.904291	61.9164
2012	77	6	23	3.65217	0.253	0.397132	33.5867	8.262	0.056	0.944113	72.3013
2013	50	4	15	3.73333	0.264	0.370879	37.5803	27.2339	0.004	2.86855	258.558
2014	45	1	11	1.27273	0.87	0.071294	22.7205	1
2015	86	8	30	3.73333	0.235	0.424776	32.812	11.9193	0.02	1.47396	96.3869
2016	60	8	15	7.46666	0.074	0.825054	67.5726	24.5873	0.002	3.19288	189.338
2017	50	1	14	1	1	0.0567504	17.621	1
2018	40	1	14	1
2019	36	0	9	1
Total	582	34	175
Healthcare district
Cape Town Metropole	445	29	138	0.315217	0.217	0.0503913	1.97181	7.72269	0.085	0.753031	79.1997
Cape Winelands	49	2	13	0.230769	0.217	0.0225082	2.366	6.58567	0.205	0.35698	121.494
Central Karoo	1	1	0	1
Garden route	50	0	20	1
Overberg	12	2	3	1
West Coast	25	0	1	1
Total	582	34	175
AFB smear results
1+	67	1	19	0.144737	0.102	0.0143136	1.46355	0.121622	0.145	0.0071684	2.06352
2+	39	0	11	1
3+	97	6	33	0.5	0.345	0.118767	2.10496	0.705146	0.653	0.15361	3.23698
Scanty	35	4	11	1
Negative	233	15	63	0.654762	0.515	0.182886	2.34415	1.10724	0.882	0.289629	4.23293
Total	471	26	137
Lineages
lineage2.2.1	191	6	46	0.591615	0.276	0.230171	1.52064	0.401714	0.195	0.101147	1.59545
lineage2.2.2	333	28	127	1
lineage4	58	0	2	1
Total	582	34	175

## Sheet: Table S9
Supplementary Table S8: Multivariate regression logistic between XDR-TB strains characteristics and genomic cluster sizes 5 SNP threshold distance
	SNP 5
	All cases	Cases in cluster n			Univariate (Very large)				Multivariate (Very large)				Univariate (Large)				Multivariate (Large)				Univariate (Small)				Multivariate (Small)
		very large	large	small	Odds ratio	P>z	95% CI.		Odds ratio	P>z	95% CI.		Odds ratio	P>z	95% CI.		Odds ratio	P>z	95% CI.		Odds ratio	P>z	95% CI.		Odds ratio	P>z	95% CI.
Gender
Female	267	165	26	38
Male	314	193	40	35	0.998141	0.993	0.673792	1.47863	0.993831	0.98	0.613101	1.61099	0.755026	0.268	0.45912	1.24164	0.717122	0.273	0.395498	1.30029	1.36977	0.243	0.807277	2.3242	1.57362	0.181	0.809285	3.05982
Total	581	358	66	73
Age group
[0-19]	38	25	2	6	1.46277	0.429	0.569403	3.75777	2.87648	0.075	0.897281	9.22133	0.736111	0.566	0.258505	2.09613	0.300308	0.065	0.0835308	1.07966	0.677419	0.645	0.129182	3.55232	0.699105	0.742	0.083032	5.88626
[20-29]	150	94	18	18	1.22222	0.536	0.647345	2.30762	1.44027	0.323	0.699098	2.96723	0.532366	0.099	0.251844	1.12535	0.388791	0.034	0.162008	0.933031	1.6875	0.292	0.637065	4.46996	2.08632	0.217	0.649924	6.69729
[30-39]	184	106	29	22	0.972883	0.929	0.530441	1.78436	1.27479	0.52	0.608669	2.66991	0.539815	0.092	0.263261	1.10689	0.347357	0.016	0.14711	0.820179	2.37891	0.068	0.939215	6.02545	2.45353	0.139	0.746343	8.06572
[40-49]	116	75	11	11	1.59574	0.187	0.796882	3.19545	2.18887	0.08	0.910394	5.26272	0.423692	0.045	0.182818	0.98193	0.241391	0.006	0.086789	0.671396	1.34302	0.581	0.471634	3.82439	1.63995	0.455	0.448445	5.99726
[50-79]	82	47	6	16	1								1								1
Total	570	347	66	73
Years
2010	76	52	1	10	3.84091	0.007	1.4428	10.225	4.21551	0.016	1.30103	13.6588	0.72327	0.572	0.234993	2.22611	0.933363	0.922	0.233737	3.72711	0.0506912	0.007	0.0058988	0.435613	0.0382871	0.007	0.0036092	0.406162
2011	62	42	5	8	2.625	0.049	1.0046	6.85909	2.52589	0.109	0.813128	7.8464	0.652482	0.474	0.202485	2.10254	0.741795	0.666	0.19138	2.87523	0.314286	0.07	0.0898283	1.0996	0.254636	0.098	0.0502955	1.28917
2012	77	11	1	55	3.72396	0.007	1.42295	9.74588	1.93994	0.288	0.572028	6.57897	0.752976	0.615	0.248937	2.27758	1.47912	0.587	0.360291	6.07233	0.0476191	0.006	0.0055462	0.408855	0.0711443	0.024	0.0071449	0.708406
2013	50	30	9	7	1.52344	0.385	0.588795	3.94171	1.55784	0.439	0.506476	4.79164	0.688034	0.543	0.205983	2.2982	0.794789	0.743	0.201414	3.13627	0.764479	0.638	0.249474	2.34264	0.614698	0.48	0.159296	2.37202
2014	45	29	9	2	2.14204	0.139	0.781266	5.87298	1.83938	0.305	0.573642	5.89794	0.201754	0.062	0.0375271	1.08468	0.255047	0.146	0.0403848	1.61073	0.912442	0.874	0.29511	2.82116	0.971632	0.964	0.281627	3.3522
2015	86	52	12	7	2.22368	0.082	0.903258	5.47438	1.67883	0.365	0.547635	5.14663	0.419271	0.152	0.127553	1.37816	0.562616	0.424	0.137337	2.30483	0.639225	0.405	0.223039	1.83201	0.74322	0.642	0.212951	2.59391
2016	60	39	4	6	3.16875	0.025	1.15519	8.69208	3.73635	0.034	1.10549	12.6282	0.534884	0.323	0.154834	1.84779	0.414426	0.278	0.0844807	2.03299	0.279365	0.06	0.0738795	1.05638	0.267225	0.09	0.0581795	1.2274
2017	50	27	8	6	1.56696	0.367	0.590554	4.15775	1.94147	0.285	0.575114	6.55401	0.657143	0.51	0.18867	2.28885	0.4101	0.212	0.101228	1.66141	0.761905	0.643	0.241511	2.40361	0.745837	0.691	0.17601	3.16047
2018	40	17	10	10	0.690625	0.458	0.260098	1.83378	0.796191	0.711	0.238237	2.66088	1.41975	0.552	0.44737	4.50567	1.31218	0.693	0.340467	5.05722	1.16402	0.79	0.380576	3.56025	0.938718	0.925	0.251081	3.50959
2019	36	16	7	6	1								1								1
Total	582	359	66	73
Healthcare district
Cape Town Metropole	445	290	49	47	9.81771	0	3.12683	30.8259	6.67265	0	2.51644	17.6933	0.0577679	0	0.0194817	0.171296	0.0772035	0	0.0296835	0.200798	2.32641	0.418	0.301779	17.9343	1.74886	0.456	0.40201	7.60804
Cape Winelands	49	23	11	6	4.39706	0.024	1.21757	15.8792	4.11289	0.025	1.18831	13.4081	0.0735294	0	0.0189275	0.285647	0.128379	0.003	0.0333729	0.493848	6.06897	0.098	0.716781	51.3858	1.98404	0.394	0.410288	9.59429
Central Karoo	1	0	1	0	1								1								1
Garden route	50	32	4	8	8.66667	0.001	2.35648	31.8743	4.11289	0.037	1.09154	15.4972	0.0925926	0	0.0253778	0.33783	0.189468	0.012	0.0516126	0.695529	1.6	0.684	0.165845	15.4361
Overberg	12	10	0	0	1								1								1
West Coast	25	4	1	12	1								1								1
Total	582	359	66	73
AFB smear results
1+	67	38	7	9	0.791667	0.644	0.293968	2.13199	0.815001	0.714	0.273051	2.43261	1.4	0.603	0.393652	4.97902	1.58499	0.497	0.420163	5.97907	1.04255	0.95	0.280021	3.88155	0.862017	0.84	0.20352	3.65111
2+	39	23	3	6	0.851852	0.777	0.280484	2.58714	1.1029	0.867	0.34998	3.47562	1.61539	0.494	0.409188	6.37718	1.20843	0.794	0.291004	5.01814	0.724139	0.69	0.148491	3.53137	0.635695	0.603	0.115466	3.4998
3+	97	61	10	14	0.847222	0.727	0.334566	2.14542	0.801175	0.661	0.297044	2.1609	1.38028	0.597	0.418161	4.55608	1.02106	0.973	0.303258	3.43786	0.933333	0.913	0.270602	3.21916	1.33397	0.677	0.343741	5.17678
Scanty	35	24	4	4	1								1								1
Negative	233	140	32	29	0.765027	0.539	0.325423	1.79848	0.803556	0.648	0.314192	2.05512	1.18023	0.772	0.385437	3.61394	0.888758	0.845	0.272768	2.89583	1.32544	0.62	0.435197	4.03679	1.84973	0.334	0.531081	6.44254
Total	471	286	56	62
Lineages
lineage2.2.1	191	84	47	28	0.142545	0	0.0891125	0.228018	0.23278	0	0.139438	0.388606	3.92748	0	2.05479	7.5069	1.95174	0.046	1.01101	3.76783	6.42716	0	3.61411	11.4298	5.65317	0	2.94418	10.8548
lineage2.2.2	333	275	19	16	1								1								1
lineage4	58	0	0	29	1																1
Total	582	359	66	73

[truncated: 2 more sheets: NRD, Matrice]
